# Supplementary material for: A Spatiotemporal Transcriptome Reveals Stalk Development in Pearl Millet
Source: Int J Mol Sci. 2024 Sep 10;25(18):9798. doi: 10.3390/ijms25189798 (PMC11432187; doi:10.3390/ijms25189798)
Supplement: Supplementary file 1 [file ijms-25-09798-s001.zip]

Archive with 3 entries (3 files):
- Supplementary_files_20240910/20240910sup_infor_fig.docx
- Supplementary_files_20240910/Table S1.xlsx
- Supplementary_files_20240910/Table S2.xlsx
