# Supplementary material for: A Spatiotemporal Transcriptome Reveals Stalk Development in Pearl Millet
Source: Int J Mol Sci. 2024 Sep 10;25(18):9798. doi: 10.3390/ijms25189798 (PMC11432187; doi:10.3390/ijms25189798)
Supplement: Supplementary file 1 [file ijms-25-09798-s001.zip › Supplementary_files_20240910/Table S1.xlsx]

## Sheet: Sheet1
	Total number of pair reads	Number of mappable pair reads	Ratio of mappable pair reads	Number of uniquely mapped pair reads	Ratio of uniquely mapped pair reads
FS_1	40775228	34347587	0.842364	31960881	0.783831
FS_2	21454383	18257225	0.850979	17058032	0.795084
SS1_1	54602234	42572507	0.779684	39867965	0.730153
SS1_2	24735352	21227600	0.858189	19834283	0.80186
SS2_1	44651643	36143404	0.809453	33927772	0.759833
SS2_2	25180937	20780083	0.825231	19501426	0.774452
SS3_1	40052727	33361227	0.832933	30927148	0.772161
SS3_2	20884344	17654038	0.845324	16415472	0.786018
TS1_1	25937230	21738413	0.838116	20207312	0.779085
TS1_2	22527626	19469445	0.864248	18082596	0.802685
TS2_1	22061594	19053844	0.863666	17549191	0.795463
TS2_2	24398568	20976142	0.859728	19638969	0.804923
TS3_1	20678414	17977624	0.869391	16653140	0.805339
TS3_2	34152068	29880969	0.874939	27962318	0.818759
TS4_1	21306726	18170395	0.852801	16897632	0.793066
TS4_2	22185707	18935374	0.853494	17805141	0.80255
TS5_1	22062990	18533644	0.840033	17199034	0.779542
TS5_2	21359240	16218847	0.759336	15290416	0.715869
TS6_1	24840623	21216548	0.854107	19862805	0.79961
TS6_2	21558047	18550627	0.860497	17367475	0.805614
LS1_1	22696331	19717429	0.86875	18487281	0.814549
LS1_2	21701971	18914495	0.871557	17627123	0.812236
LS2_1	22378017	19287072	0.861876	18099534	0.808809
LS2_2	22139244	19370038	0.874919	18080257	0.816661
LS3_1	19958813	17500907	0.876851	16441150	0.823754
LS3_2	22314063	19479256	0.872959	18264677	0.818528
LS4_1	20647332	17133078	0.829796	16065043	0.778069
LS4_2	25458887	22186202	0.871452	20802190	0.81709
LS5_1	20363500	17908419	0.879437	16870717	0.828478
LS5_2	25532740	22243119	0.871161	20966192	0.821149
LS6_1	19442112	16731230	0.860566	15722419	0.808679
LS6_2	31449938	27407955	0.871479	25644441	0.815405
LS7_1	20526068	17762580	0.865367	16683448	0.812793
LS7_2	25367941	21745810	0.857216	20412540	0.804659
LS8_1	22224109	19047112	0.857047	17920774	0.806366
LS8_2	23804457	20433242	0.858379	19102367	0.80247
LS9_1	21684344	18429591	0.849903	17275535	0.796682
LS9_2	24337844	20815352	0.855267	19505928	0.801465

## Sheet: Sheet2
Cluster1	2339
Cluster2	1683
Cluster3	1693
Cluster4	1438
Cluster5	2027
Cluster6	1581
Cluster7	1540
Cluster8	1421
Cluster9	1039
Cluster10	2210
Cluster11	1349
Cluster12	1643
