# Supplementary material for: A Spatiotemporal Transcriptome Reveals Stalk Development in Pearl Millet
Source: Int J Mol Sci. 2024 Sep 10;25(18):9798. doi: 10.3390/ijms25189798 (PMC11432187; doi:10.3390/ijms25189798)
Supplement: Supplementary file 1 [file ijms-25-09798-s001.zip › Supplementary_files_20240910/Table S2.xlsx]

## Sheet: Sheet2
C1	C2	C3	C4	C5	C6	C7	C8	C9	C10	C11	C12
PMF0G00004	PMF0G00005	PMF0G00023	PMF0G00013	PMF0G00029	PMF0G00040	PMF0G00006	PMF0G00130	PMF0G00020	PMF0G00009	PMF0G00003	PMF0G00002
PMF0G00007	PMF0G00024	PMF0G00070	PMF0G00015	PMF0G00105	PMF0G00823	PMF0G00014	PMF0G00134	PMF0G00038	PMF0G00011	PMF0G00018	PMF0G00008
PMF0G00012	PMF0G00036	PMF0G00362	PMF0G00021	PMF0G00106	PMF0G00848	PMF0G00035	PMF0G00313	PMF0G00072	PMF0G00039	PMF0G00144	PMF0G00010
PMF0G00019	PMF0G00037	PMF0G00447	PMF0G00041	PMF0G00112	PMF0G00851	PMF0G00090	PMF0G00449	PMF0G00089	PMF0G00258	PMF0G00504	PMF0G00091
PMF0G00138	PMF0G00101	PMF0G00581	PMF0G00094	PMF0G00132	PMF0G00906	PMF0G00099	PMF0G00566	PMF0G00346	PMF0G00287	PMF0G00859	PMF0G00098
PMF0G00243	PMF0G00249	PMF0G00589	PMF0G00123	PMF0G00286	PMF0G00928	PMF0G00163	PMF0G00681	PMF0G00425	PMF0G00455	PMF0G00867	PMF0G00129
PMF0G00471	PMF0G00280	PMF0G00608	PMF0G00227	PMF0G00409	PMF0G00949	PMF0G00239	PMF0G00864	PMF0G00427	PMF0G00613	PMF0G00971	PMF0G00141
PMF0G00565	PMF0G00406	PMF0G00645	PMF0G00228	PMF0G00415	PMF0G00954	PMF0G00250	PMF0G00876	PMF0G00441	PMF0G00694	PMF0G00973	PMF0G00146
PMF0G00631	PMF0G00461	PMF0G00651	PMF0G00296	PMF0G00465	PMF0G00984	PMF0G00254	PMF0G00989	PMF0G00444	PMF0G00789	PMF0G00998	PMF0G00152
PMF0G00903	PMF0G00500	PMF0G00696	PMF0G00309	PMF0G00474	PMF0G01032	PMF0G00326	PMF0G01059	PMF0G00445	PMF0G00801	PMF0G00999	PMF0G00214
PMF0G00909	PMF0G00573	PMF0G00697	PMF0G00341	PMF0G00865	PMF0G01109	PMF0G00462	PMF0G01155	PMF0G00456	PMF0G00838	PMF0G01154	PMF0G00306
PMF0G00926	PMF0G00603	PMF0G00724	PMF0G00410	PMF0G00866	PMF0G01133	PMF0G00518	PMF0G01167	PMF0G00470	PMF0G00857	PMF0G01165	PMF0G00312
PMF0G00969	PMF0G00702	PMF0G00897	PMF0G00413	PMF0G00870	PMF0G01245	PMF0G00547	PMF0G01174	PMF0G00475	PMF0G00987	PMF0G01166	PMF0G00336
PMF0G01078	PMF0G00898	PMF0G00964	PMF0G00416	PMF0G00890	PMF0G01247	PMF0G00660	PMF0G01176	PMF0G00489	PMF0G01252	PMF0G01180	PMF0G00342
PMF0G01132	PMF0G00945	PMF0G01045	PMF0G00417	PMF0G00899	PMF0G01249	PMF0G00668	PMF0G01181	PMF0G00506	PMF0G01254	PMF0G01278	PMF0G00419
PMF0G01186	PMF0G01117	PMF0G01730	PMF0G00498	PMF0G00900	PMF0G01257	PMF0G00708	PMF0G01190	PMF0G00540	PMF0G01260	PMF0G01285	PMF0G00907
PMF0G01197	PMF0G01139	PMF0G01777	PMF0G00514	PMF0G00901	PMF0G01267	PMF0G00776	PMF0G01191	PMF0G00607	PMF0G01263	PMF0G01400	PMF0G00908
PMF0G01292	PMF0G01146	PMF1G00218	PMF0G00575	PMF0G00905	PMF0G01268	PMF0G00862	PMF0G01253	PMF0G00609	PMF0G01329	PMF0G01595	PMF0G00913
PMF0G01357	PMF0G01147	PMF1G00237	PMF0G00824	PMF0G00924	PMF0G01273	PMF0G00892	PMF0G01264	PMF0G00638	PMF0G01374	PMF0G01660	PMF0G00917
PMF0G01365	PMF0G01272	PMF1G00483	PMF0G00860	PMF0G00925	PMF0G01275	PMF0G00896	PMF0G01294	PMF0G00641	PMF0G01381	PMF0G01704	PMF0G00937
PMF0G01367	PMF0G01379	PMF1G00493	PMF0G00893	PMF0G00936	PMF0G01316	PMF0G00914	PMF0G01310	PMF0G00662	PMF0G01410	PMF0G01731	PMF0G00938
PMF0G01395	PMF0G01399	PMF1G00536	PMF0G00904	PMF0G00972	PMF0G01440	PMF0G00939	PMF0G01320	PMF0G00667	PMF0G01412	PMF0G01732	PMF0G00946
PMF0G01413	PMF0G01419	PMF1G00621	PMF0G00985	PMF0G00980	PMF0G01441	PMF0G01004	PMF0G01360	PMF0G00700	PMF0G01417	PMF1G00008	PMF0G01012
PMF0G01590	PMF0G01421	PMF1G00811	PMF0G00986	PMF0G00995	PMF0G01530	PMF0G01042	PMF0G01368	PMF0G00701	PMF0G01428	PMF1G00082	PMF0G01118
PMF1G00038	PMF0G01644	PMF1G00862	PMF0G00992	PMF0G01080	PMF0G01638	PMF0G01111	PMF0G01432	PMF0G00715	PMF0G01434	PMF1G00158	PMF0G01170
PMF1G00045	PMF0G01709	PMF1G00873	PMF0G01137	PMF0G01130	PMF0G01872	PMF0G01119	PMF0G01594	PMF0G00716	PMF0G01537	PMF1G00168	PMF0G01327
PMF1G00188	PMF0G01717	PMF1G00874	PMF0G01330	PMF0G01182	PMF1G00042	PMF0G01126	PMF0G01610	PMF0G00723	PMF0G01724	PMF1G00171	PMF0G01366
PMF1G00196	PMF0G01745	PMF1G01093	PMF0G01364	PMF0G01183	PMF1G00078	PMF0G01156	PMF0G01618	PMF0G00770	PMF0G01821	PMF1G00172	PMF0G01418
PMF1G00272	PMF0G01782	PMF1G01182	PMF0G01375	PMF0G01201	PMF1G00088	PMF0G01326	PMF0G01703	PMF0G00792	PMF0G01863	PMF1G00179	PMF0G01435
PMF1G00281	PMF0G01783	PMF1G01216	PMF0G01392	PMF0G01262	PMF1G00089	PMF0G01328	PMF0G01755	PMF0G00840	PMF0G01871	PMF1G00184	PMF0G01556
PMF1G00371	PMF0G01827	PMF1G01249	PMF0G01398	PMF0G01270	PMF1G00163	PMF0G01380	PMF0G01793	PMF0G00844	PMF1G00037	PMF1G00185	PMF0G01560
PMF1G00384	PMF1G00046	PMF1G01359	PMF0G01422	PMF0G01271	PMF1G00203	PMF0G01557	PMF0G01840	PMF0G01299	PMF1G00156	PMF1G00205	PMF0G01609
PMF1G00394	PMF1G00079	PMF1G01391	PMF0G01436	PMF0G01307	PMF1G00206	PMF0G01621	PMF0G01841	PMF0G01303	PMF1G00204	PMF1G00208	PMF0G01705
PMF1G00402	PMF1G00080	PMF1G01408	PMF0G01558	PMF0G01308	PMF1G00213	PMF0G01729	PMF0G01867	PMF0G01322	PMF1G00252	PMF1G00348	PMF1G00031
PMF1G00424	PMF1G00207	PMF1G01440	PMF0G01723	PMF0G01358	PMF1G00214	PMF1G00019	PMF1G00030	PMF0G01354	PMF1G00280	PMF1G00446	PMF1G00036
PMF1G00466	PMF1G00234	PMF1G01449	PMF0G01776	PMF0G01423	PMF1G00219	PMF1G00022	PMF1G00034	PMF0G01695	PMF1G00321	PMF1G00486	PMF1G00077
PMF1G00575	PMF1G00251	PMF1G01450	PMF0G01826	PMF0G01751	PMF1G00264	PMF1G00269	PMF1G00035	PMF0G01760	PMF1G00373	PMF1G00487	PMF1G00107
PMF1G00578	PMF1G00263	PMF1G01611	PMF0G01864	PMF0G01761	PMF1G00419	PMF1G00440	PMF1G00058	PMF0G01800	PMF1G00447	PMF1G00488	PMF1G00233
PMF1G00651	PMF1G00265	PMF1G01614	PMF1G00111	PMF0G01823	PMF1G00421	PMF1G00517	PMF1G00069	PMF0G01804	PMF1G00514	PMF1G00489	PMF1G00241
PMF1G00703	PMF1G00266	PMF1G01638	PMF1G00186	PMF0G01824	PMF1G00441	PMF1G00650	PMF1G00086	PMF0G01860	PMF1G00628	PMF1G00596	PMF1G00279
PMF1G00801	PMF1G00458	PMF1G01639	PMF1G00189	PMF0G01848	PMF1G00467	PMF1G00652	PMF1G00132	PMF0G01874	PMF1G00804	PMF1G00614	PMF1G00310
PMF1G00863	PMF1G00490	PMF1G01733	PMF1G00255	PMF1G00026	PMF1G00537	PMF1G00698	PMF1G00133	PMF1G00108	PMF1G00857	PMF1G00655	PMF1G00372
PMF1G00864	PMF1G00492	PMF1G01806	PMF1G00261	PMF1G00095	PMF1G00909	PMF1G00778	PMF1G00520	PMF1G00109	PMF1G00934	PMF1G00686	PMF1G00374
PMF1G00889	PMF1G00504	PMF1G01811	PMF1G00313	PMF1G00193	PMF1G01124	PMF1G00799	PMF1G00521	PMF1G00370	PMF1G00943	PMF1G00687	PMF1G00415
PMF1G00917	PMF1G00515	PMF1G01859	PMF1G00314	PMF1G00284	PMF1G01167	PMF1G00800	PMF1G00600	PMF1G00469	PMF1G00988	PMF1G01104	PMF1G00448
PMF1G00946	PMF1G00656	PMF1G01865	PMF1G00315	PMF1G00312	PMF1G01214	PMF1G00945	PMF1G00707	PMF1G00638	PMF1G01156	PMF1G01185	PMF1G00457
PMF1G00949	PMF1G00657	PMF1G01899	PMF1G00423	PMF1G00401	PMF1G01242	PMF1G00964	PMF1G00803	PMF1G00653	PMF1G01157	PMF1G01191	PMF1G00482
PMF1G00954	PMF1G00694	PMF1G01943	PMF1G00451	PMF1G00420	PMF1G01313	PMF1G01006	PMF1G01005	PMF1G00681	PMF1G01161	PMF1G01217	PMF1G00484
PMF1G01007	PMF1G00792	PMF1G01952	PMF1G00465	PMF1G00435	PMF1G01447	PMF1G01290	PMF1G01019	PMF1G00708	PMF1G01162	PMF1G01393	PMF1G00616
PMF1G01190	PMF1G00916	PMF1G01953	PMF1G00598	PMF1G00450	PMF1G01511	PMF1G01330	PMF1G01030	PMF1G00807	PMF1G01192	PMF1G01409	PMF1G00692
PMF1G01230	PMF1G00918	PMF1G01958	PMF1G00610	PMF1G00491	PMF1G01603	PMF1G01411	PMF1G01032	PMF1G01003	PMF1G01238	PMF1G01512	PMF1G00693
PMF1G01309	PMF1G00969	PMF1G01983	PMF1G00797	PMF1G00569	PMF1G01677	PMF1G01434	PMF1G01092	PMF1G01022	PMF1G01333	PMF1G01514	PMF1G00695
PMF1G01318	PMF1G00970	PMF1G02015	PMF1G00830	PMF1G00764	PMF1G01680	PMF1G01505	PMF1G01095	PMF1G01332	PMF1G01361	PMF1G01660	PMF1G00696
PMF1G01320	PMF1G01044	PMF1G02026	PMF1G00856	PMF1G00785	PMF1G01788	PMF1G01520	PMF1G01210	PMF1G01336	PMF1G01367	PMF1G01661	PMF1G00705
PMF1G01327	PMF1G01091	PMF1G02031	PMF1G00899	PMF1G00798	PMF1G01879	PMF1G01521	PMF1G01218	PMF1G01368	PMF1G01374	PMF1G01729	PMF1G00791
PMF1G01360	PMF1G01100	PMF1G02035	PMF1G00944	PMF1G00908	PMF1G01904	PMF1G01589	PMF1G01266	PMF1G01369	PMF1G01379	PMF1G01828	PMF1G00802
PMF1G01376	PMF1G01130	PMF1G02064	PMF1G00967	PMF1G00965	PMF1G01924	PMF1G01595	PMF1G01307	PMF1G01375	PMF1G01403	PMF1G01889	PMF1G00876
PMF1G01377	PMF1G01221	PMF1G02083	PMF1G01016	PMF1G01031	PMF1G01934	PMF1G01605	PMF1G01373	PMF1G01410	PMF1G01539	PMF1G01922	PMF1G00966
PMF1G01397	PMF1G01394	PMF1G02100	PMF1G01021	PMF1G01163	PMF1G02041	PMF1G01647	PMF1G01425	PMF1G01517	PMF1G01629	PMF1G01937	PMF1G01002
PMF1G01401	PMF1G01395	PMF1G02101	PMF1G01106	PMF1G01164	PMF1G02096	PMF1G01656	PMF1G01426	PMF1G01581	PMF1G01673	PMF1G02059	PMF1G01128
PMF1G01432	PMF1G01577	PMF1G02197	PMF1G01183	PMF1G01211	PMF1G02098	PMF1G01669	PMF1G01460	PMF1G01663	PMF1G01713	PMF1G02061	PMF1G01129
PMF1G01436	PMF1G01719	PMF1G02273	PMF1G01184	PMF1G01268	PMF1G02131	PMF1G01714	PMF1G01538	PMF1G01709	PMF1G01796	PMF1G02070	PMF1G01321
PMF1G01442	PMF1G01745	PMF1G02378	PMF1G01212	PMF1G01273	PMF1G02341	PMF1G01726	PMF1G01610	PMF1G01731	PMF1G01829	PMF1G02080	PMF1G01335
PMF1G01452	PMF1G01792	PMF1G02443	PMF1G01229	PMF1G01412	PMF1G02343	PMF1G01798	PMF1G01662	PMF1G01820	PMF1G01837	PMF1G02099	PMF1G01390
PMF1G01515	PMF1G01793	PMF1G02462	PMF1G01248	PMF1G01439	PMF1G02351	PMF1G01812	PMF1G01787	PMF1G01838	PMF1G01848	PMF1G02113	PMF1G01441
PMF1G01609	PMF1G01794	PMF1G02468	PMF1G01316	PMF1G01578	PMF1G02457	PMF1G01826	PMF1G01810	PMF1G01962	PMF1G01862	PMF1G02116	PMF1G01446
PMF1G01640	PMF1G01795	PMF1G02503	PMF1G01400	PMF1G01585	PMF1G02622	PMF1G01869	PMF1G01834	PMF1G01987	PMF1G01870	PMF1G02132	PMF1G01461
PMF1G01666	PMF1G01797	PMF1G02539	PMF1G01438	PMF1G01702	PMF1G02755	PMF1G01874	PMF1G01835	PMF1G01988	PMF1G01888	PMF1G02376	PMF1G01544
PMF1G01671	PMF1G01832	PMF1G02577	PMF1G01524	PMF1G01712	PMF1G03215	PMF1G01875	PMF1G01896	PMF1G02042	PMF1G01894	PMF1G02417	PMF1G01555
PMF1G01682	PMF1G01833	PMF1G02657	PMF1G01541	PMF1G01720	PMF1G03723	PMF1G01985	PMF1G01897	PMF1G02051	PMF1G01921	PMF1G02421	PMF1G01565
PMF1G01684	PMF1G01861	PMF1G02702	PMF1G01543	PMF1G01730	PMF1G03831	PMF1G01986	PMF1G01928	PMF1G02110	PMF1G01990	PMF1G02440	PMF1G01596
PMF1G01740	PMF1G01864	PMF1G02742	PMF1G01592	PMF1G01891	PMF1G03844	PMF1G01999	PMF1G01938	PMF1G02173	PMF1G01992	PMF1G02477	PMF1G01597
PMF1G01741	PMF1G01930	PMF1G02932	PMF1G01593	PMF1G01939	PMF1G03858	PMF1G02034	PMF1G02029	PMF1G02192	PMF1G02010	PMF1G02740	PMF1G01606
PMF1G01783	PMF1G01947	PMF1G03042	PMF1G01607	PMF1G02036	PMF1G03887	PMF1G02060	PMF1G02043	PMF1G02199	PMF1G02065	PMF1G02833	PMF1G01608
PMF1G01819	PMF1G02001	PMF1G03303	PMF1G01612	PMF1G02139	PMF1G03889	PMF1G02088	PMF1G02122	PMF1G02210	PMF1G02066	PMF1G03005	PMF1G01645
PMF1G01851	PMF1G02002	PMF1G03310	PMF1G01653	PMF1G02212	PMF1G03898	PMF1G02103	PMF1G02187	PMF1G02213	PMF1G02095	PMF1G03285	PMF1G01646
PMF1G01856	PMF1G02115	PMF1G03733	PMF1G01668	PMF1G02215	PMF1G04071	PMF1G02117	PMF1G02189	PMF1G02296	PMF1G02097	PMF1G03381	PMF1G01681
PMF1G02085	PMF1G02121	PMF1G03753	PMF1G01670	PMF1G02221	PMF1G04091	PMF1G02141	PMF1G02203	PMF1G02390	PMF1G02168	PMF1G03437	PMF1G01696
PMF1G02140	PMF1G02165	PMF1G03760	PMF1G01676	PMF1G02222	PMF1G04145	PMF1G02190	PMF1G02217	PMF1G02397	PMF1G02209	PMF1G03640	PMF1G01718
PMF1G02142	PMF1G02328	PMF1G03856	PMF1G01732	PMF1G02349	PMF1G04167	PMF1G02243	PMF1G02344	PMF1G02480	PMF1G02360	PMF1G03649	PMF1G01725
PMF1G02178	PMF1G02405	PMF1G03860	PMF1G01789	PMF1G02352	PMF1G04169	PMF1G02381	PMF1G02346	PMF1G02486	PMF1G02377	PMF1G03700	PMF1G01805
PMF1G02185	PMF1G02415	PMF1G03872	PMF1G01790	PMF1G02353	PMF1G04208	PMF1G02536	PMF1G02371	PMF1G02490	PMF1G02439	PMF1G03741	PMF1G01860
PMF1G02208	PMF1G02494	PMF1G03910	PMF1G01836	PMF1G02359	PMF1G04296	PMF1G02554	PMF1G02418	PMF1G02591	PMF1G02446	PMF1G03752	PMF1G01892
PMF1G02614	PMF1G02499	PMF1G03994	PMF1G01863	PMF1G02362	PMF1G04322	PMF1G02576	PMF1G02502	PMF1G02632	PMF1G02588	PMF1G03806	PMF1G01914
PMF1G02687	PMF1G02545	PMF1G04024	PMF1G01867	PMF1G02363	PMF1G04381	PMF1G02578	PMF1G02506	PMF1G02768	PMF1G02655	PMF1G03859	PMF1G01989
PMF1G02689	PMF1G02548	PMF1G04151	PMF1G01871	PMF1G02437	PMF1G04390	PMF1G02582	PMF1G02535	PMF1G02804	PMF1G02706	PMF1G03906	PMF1G02014
PMF1G02718	PMF1G02575	PMF1G04195	PMF1G02072	PMF1G02450	PMF1G04408	PMF1G02617	PMF1G02603	PMF1G02871	PMF1G02741	PMF1G03907	PMF1G02067
PMF1G02725	PMF1G02623	PMF1G04260	PMF1G02086	PMF1G02601	PMF1G04443	PMF1G02680	PMF1G02665	PMF1G02956	PMF1G02756	PMF1G03908	PMF1G02087
PMF1G02727	PMF1G02645	PMF1G04355	PMF1G02128	PMF1G02642	PMF1G04512	PMF1G02784	PMF1G02716	PMF1G02989	PMF1G02899	PMF1G03909	PMF1G02109
PMF1G02911	PMF1G02646	PMF1G04358	PMF1G02129	PMF1G02728	PMF1G04646	PMF1G02793	PMF1G02759	PMF1G03090	PMF1G03051	PMF1G03974	PMF1G02114
PMF1G02933	PMF1G02685	PMF1G04367	PMF1G02133	PMF1G02739	PMF1G04651	PMF1G02849	PMF1G02770	PMF1G03101	PMF1G03156	PMF1G03995	PMF1G02143
PMF1G02954	PMF1G02743	PMF1G04372	PMF1G02163	PMF1G02859	PMF1G04687	PMF1G02920	PMF1G03067	PMF1G03159	PMF1G03214	PMF1G04010	PMF1G02150
PMF1G02971	PMF1G03031	PMF1G04374	PMF1G02214	PMF1G03006	PMF1G04714	PMF1G02950	PMF1G03087	PMF1G03313	PMF1G03289	PMF1G04011	PMF1G02164
PMF1G03014	PMF1G03039	PMF1G04399	PMF1G02224	PMF1G03047	PMF1G04733	PMF1G03019	PMF1G03193	PMF1G03322	PMF1G03471	PMF1G04012	PMF1G02193
PMF1G03021	PMF1G03086	PMF1G04508	PMF1G02239	PMF1G03108	PMF1G04901	PMF1G03023	PMF1G03258	PMF1G03369	PMF1G03547	PMF1G04015	PMF1G02211
PMF1G03265	PMF1G03109	PMF1G04527	PMF1G02358	PMF1G03128	PMF1G05024	PMF1G03069	PMF1G03259	PMF1G03457	PMF1G03631	PMF1G04025	PMF1G02220
PMF1G03366	PMF1G03110	PMF1G04529	PMF1G02364	PMF1G03452	PMF1G05034	PMF1G03089	PMF1G03370	PMF1G03472	PMF1G03653	PMF1G04075	PMF1G02269
PMF1G03585	PMF1G03113	PMF1G04542	PMF1G02367	PMF1G03464	PMF1G05035	PMF1G03099	PMF1G03378	PMF1G03593	PMF1G03895	PMF1G04083	PMF1G02284
PMF1G03602	PMF1G03127	PMF1G04548	PMF1G02488	PMF1G03465	PMF1G05044	PMF1G03100	PMF1G03392	PMF1G03633	PMF1G03927	PMF1G04110	PMF1G02311
PMF1G03643	PMF1G03151	PMF1G04576	PMF1G02546	PMF1G03645	PMF1G05127	PMF1G03114	PMF1G03484	PMF1G03638	PMF1G04027	PMF1G04112	PMF1G02350
PMF1G03644	PMF1G03172	PMF1G04678	PMF1G02581	PMF1G03648	PMF1G05132	PMF1G03131	PMF1G03659	PMF1G03642	PMF1G04029	PMF1G04128	PMF1G02383
PMF1G03655	PMF1G03257	PMF1G04718	PMF1G02599	PMF1G03725	PMF1G05139	PMF1G03143	PMF1G03665	PMF1G03670	PMF1G04040	PMF1G04156	PMF1G02395
PMF1G03674	PMF1G03278	PMF1G04721	PMF1G02602	PMF1G03775	PMF1G05155	PMF1G03150	PMF1G03759	PMF1G03756	PMF1G04042	PMF1G04157	PMF1G02436
PMF1G03717	PMF1G03286	PMF1G04761	PMF1G02604	PMF1G04205	PMF1G05158	PMF1G03164	PMF1G03766	PMF1G03771	PMF1G04113	PMF1G04227	PMF1G02445
PMF1G03718	PMF1G03332	PMF1G04796	PMF1G02615	PMF1G04298	PMF1G05166	PMF1G03298	PMF1G03780	PMF1G03933	PMF1G04193	PMF1G04228	PMF1G02458
PMF1G03729	PMF1G03379	PMF1G04814	PMF1G02682	PMF1G04301	PMF1G05188	PMF1G03504	PMF1G03793	PMF1G03964	PMF1G04202	PMF1G04233	PMF1G02465
PMF1G03743	PMF1G03394	PMF1G04822	PMF1G02704	PMF1G04309	PMF1G05208	PMF1G03509	PMF1G03893	PMF1G03996	PMF1G04212	PMF1G04236	PMF1G02574
PMF1G03755	PMF1G03406	PMF1G04902	PMF1G02709	PMF1G04318	PMF1G05215	PMF1G03569	PMF1G03925	PMF1G03997	PMF1G04213	PMF1G04247	PMF1G02579
PMF1G03774	PMF1G03432	PMF1G04926	PMF1G02719	PMF1G04427	PMF1G05256	PMF1G03607	PMF1G03958	PMF1G04039	PMF1G04219	PMF1G04289	PMF1G02592
PMF1G03783	PMF1G03502	PMF1G04941	PMF1G02737	PMF1G04454	PMF1G05462	PMF1G03639	PMF1G04013	PMF1G04235	PMF1G04237	PMF1G04316	PMF1G02666
PMF1G03861	PMF1G03532	PMF1G04989	PMF1G02778	PMF1G04462	PMF1G05522	PMF1G03663	PMF1G04019	PMF1G04242	PMF1G04240	PMF1G04334	PMF1G02696
PMF1G03888	PMF1G03654	PMF1G05004	PMF1G02779	PMF1G04478	PMF1G05557	PMF1G03691	PMF1G04054	PMF1G04265	PMF1G04268	PMF1G04351	PMF1G02711
PMF1G03903	PMF1G03658	PMF1G05150	PMF1G02837	PMF1G04484	PMF1G05574	PMF1G03705	PMF1G04115	PMF1G04274	PMF1G04278	PMF1G04363	PMF1G02712
PMF1G03929	PMF1G03699	PMF1G05157	PMF1G02851	PMF1G04549	PMF1G05609	PMF1G03732	PMF1G04126	PMF1G04275	PMF1G04310	PMF1G04376	PMF1G02747
PMF1G03930	PMF1G03713	PMF1G05173	PMF1G02857	PMF1G04569	PMF1G05684	PMF1G03735	PMF1G04133	PMF1G04292	PMF1G04317	PMF1G04389	PMF1G02758
PMF1G03950	PMF1G03744	PMF1G05182	PMF1G02935	PMF1G04571	PMF1G05736	PMF1G03750	PMF1G04155	PMF1G04405	PMF1G04388	PMF1G04391	PMF1G02776
PMF1G03951	PMF1G03757	PMF1G05211	PMF1G02937	PMF1G04572	PMF1G05748	PMF1G03767	PMF1G04206	PMF1G04452	PMF1G04413	PMF1G04394	PMF1G02780
PMF1G03955	PMF1G03847	PMF1G05216	PMF1G03135	PMF1G04606	PMF1G05769	PMF1G03947	PMF1G04230	PMF1G04468	PMF1G04448	PMF1G04406	PMF1G02822
PMF1G03956	PMF1G03886	PMF1G05230	PMF1G03158	PMF1G04665	PMF1G05930	PMF1G03948	PMF1G04313	PMF1G04485	PMF1G04455	PMF1G04417	PMF1G02913
PMF1G03972	PMF1G03900	PMF1G05234	PMF1G03232	PMF1G04685	PMF1G05948	PMF1G04023	PMF1G04380	PMF1G04517	PMF1G04476	PMF1G04457	PMF1G02924
PMF1G03976	PMF1G03904	PMF1G05257	PMF1G03293	PMF1G04693	PMF1G06016	PMF1G04050	PMF1G04412	PMF1G04573	PMF1G04604	PMF1G04466	PMF1G03050
PMF1G03998	PMF1G03926	PMF1G05292	PMF1G03325	PMF1G04707	PMF1G06137	PMF1G04052	PMF1G04434	PMF1G04595	PMF1G04709	PMF1G04536	PMF1G03103
PMF1G03999	PMF1G03945	PMF1G05295	PMF1G03367	PMF1G04760	PMF1G06147	PMF1G04072	PMF1G04467	PMF1G04610	PMF1G04710	PMF1G04537	PMF1G03144
PMF1G04077	PMF1G04074	PMF1G05297	PMF1G03368	PMF1G04794	PMF1G06332	PMF1G04114	PMF1G04470	PMF1G04624	PMF1G04741	PMF1G04539	PMF1G03154
PMF1G04082	PMF1G04116	PMF1G05327	PMF1G03419	PMF1G04795	PMF1G06364	PMF1G04149	PMF1G04497	PMF1G04675	PMF1G04767	PMF1G04553	PMF1G03191
PMF1G04092	PMF1G04124	PMF1G05504	PMF1G03486	PMF1G04801	PMF1G06369	PMF1G04158	PMF1G04521	PMF1G04724	PMF1G04834	PMF1G04554	PMF1G03194
PMF1G04096	PMF1G04182	PMF1G05511	PMF1G03517	PMF1G04959	PMF1G06390	PMF1G04161	PMF1G04551	PMF1G04725	PMF1G04975	PMF1G04557	PMF1G03195
PMF1G04121	PMF1G04191	PMF1G05513	PMF1G03619	PMF1G05085	PMF1G06408	PMF1G04168	PMF1G04588	PMF1G04802	PMF1G05020	PMF1G04591	PMF1G03199
PMF1G04134	PMF1G04201	PMF1G05521	PMF1G03724	PMF1G05090	PMF1G06444	PMF1G04174	PMF1G04632	PMF1G04816	PMF1G05027	PMF1G04618	PMF1G03217
PMF1G04138	PMF1G04207	PMF1G05628	PMF1G03728	PMF1G05103	PMF1G06468	PMF1G04226	PMF1G04660	PMF1G04920	PMF1G05088	PMF1G04628	PMF1G03224
PMF1G04152	PMF1G04266	PMF1G05635	PMF1G03739	PMF1G05249	PMF1G06485	PMF1G04231	PMF1G04713	PMF1G04943	PMF1G05105	PMF1G04742	PMF1G03236
PMF1G04153	PMF1G04285	PMF1G05653	PMF1G03773	PMF1G05260	PMF1G06514	PMF1G04244	PMF1G04728	PMF1G04944	PMF1G05149	PMF1G04749	PMF1G03296
PMF1G04162	PMF1G04286	PMF1G05668	PMF1G03890	PMF1G05332	PMF1G06562	PMF1G04253	PMF1G04735	PMF1G04978	PMF1G05199	PMF1G04752	PMF1G03297
PMF1G04218	PMF1G04323	PMF1G05669	PMF1G03912	PMF1G05514	PMF1G06785	PMF1G04280	PMF1G04776	PMF1G05018	PMF1G05200	PMF1G04908	PMF1G03314
PMF1G04232	PMF1G04324	PMF1G05688	PMF1G03914	PMF1G05532	PMF1G06910	PMF1G04287	PMF1G04903	PMF1G05045	PMF1G05224	PMF1G04914	PMF1G03374
PMF1G04259	PMF1G04348	PMF1G05703	PMF1G03934	PMF1G05547	PMF1G06928	PMF1G04297	PMF1G04905	PMF1G05059	PMF1G05253	PMF1G04916	PMF1G03568
PMF1G04288	PMF1G04407	PMF1G05720	PMF1G03944	PMF1G05548	PMF1G06994	PMF1G04364	PMF1G04907	PMF1G05086	PMF1G05254	PMF1G04925	PMF1G03603
PMF1G04302	PMF1G04409	PMF1G05729	PMF1G03957	PMF1G05558	PMF1G07012	PMF1G04371	PMF1G05039	PMF1G05096	PMF1G05273	PMF1G04929	PMF1G03736
PMF1G04303	PMF1G04433	PMF1G05752	PMF1G03978	PMF1G05576	PMF1G07043	PMF1G04383	PMF1G05056	PMF1G05110	PMF1G05274	PMF1G04940	PMF1G03761
PMF1G04346	PMF1G04436	PMF1G05755	PMF1G03982	PMF1G05631	PMF1G07062	PMF1G04429	PMF1G05062	PMF1G05134	PMF1G05374	PMF1G04945	PMF1G03770
PMF1G04365	PMF1G04465	PMF1G05758	PMF1G03991	PMF1G05710	PMF1G07342	PMF1G04441	PMF1G05075	PMF1G05162	PMF1G05497	PMF1G04962	PMF1G03772
PMF1G04369	PMF1G04481	PMF1G05766	PMF1G04007	PMF1G05842	PMF1G07345	PMF1G04474	PMF1G05089	PMF1G05218	PMF1G05523	PMF1G05012	PMF1G03894
PMF1G04378	PMF1G04530	PMF1G05808	PMF1G04026	PMF1G05857	PMF1G07400	PMF1G04477	PMF1G05142	PMF1G05232	PMF1G05535	PMF1G05051	PMF1G03897
PMF1G04395	PMF1G04533	PMF1G05840	PMF1G04028	PMF1G05895	PMF1G07453	PMF1G04479	PMF1G05144	PMF1G05279	PMF1G05559	PMF1G05079	PMF1G03931
PMF1G04414	PMF1G04550	PMF1G05877	PMF1G04045	PMF1G05904	PMF1G07458	PMF1G04511	PMF1G05236	PMF1G05291	PMF1G05560	PMF1G05082	PMF1G03954
PMF1G04415	PMF1G04574	PMF1G05883	PMF1G04046	PMF1G05917	PMF1G07479	PMF1G04617	PMF1G05530	PMF1G05503	PMF1G05658	PMF1G05083	PMF1G03992
PMF1G04456	PMF1G04577	PMF1G05890	PMF1G04053	PMF1G05925	PMF1G07492	PMF1G04637	PMF1G05531	PMF1G05508	PMF1G05726	PMF1G05124	PMF1G04014
PMF1G04461	PMF1G04596	PMF1G05909	PMF1G04073	PMF1G05950	PMF1G07579	PMF1G04712	PMF1G05549	PMF1G05727	PMF1G05739	PMF1G05143	PMF1G04022
PMF1G04464	PMF1G04683	PMF1G05910	PMF1G04101	PMF1G05958	PMF1G07584	PMF1G04720	PMF1G05556	PMF1G05730	PMF1G05740	PMF1G05151	PMF1G04031
PMF1G04482	PMF1G04705	PMF1G05959	PMF1G04109	PMF1G06025	PMF1G07585	PMF1G04734	PMF1G05598	PMF1G05745	PMF1G05797	PMF1G05217	PMF1G04051
PMF1G04515	PMF1G04706	PMF1G05967	PMF1G04135	PMF1G06139	PMF1G07708	PMF1G04758	PMF1G05618	PMF1G05799	PMF1G05839	PMF1G05243	PMF1G04104
PMF1G04520	PMF1G04711	PMF1G05968	PMF1G04147	PMF1G06192	PMF1G07818	PMF1G04764	PMF1G05621	PMF1G05861	PMF1G05889	PMF1G05288	PMF1G04164
PMF1G04633	PMF1G04736	PMF1G05987	PMF1G04160	PMF1G06194	PMF1G07843	PMF1G04778	PMF1G05643	PMF1G05885	PMF1G05913	PMF1G05316	PMF1G04186
PMF1G04692	PMF1G04756	PMF1G05988	PMF1G04163	PMF1G06195	PMF1G07885	PMF1G04780	PMF1G05652	PMF1G06038	PMF1G05932	PMF1G05325	PMF1G04209
PMF1G04754	PMF1G04757	PMF1G06017	PMF1G04194	PMF1G06222	PMF1G07967	PMF1G04876	PMF1G05672	PMF1G06051	PMF1G05942	PMF1G05465	PMF1G04210
PMF1G04755	PMF1G04768	PMF1G06050	PMF1G04196	PMF1G06238	PMF1G07969	PMF1G04921	PMF1G05698	PMF1G06075	PMF1G05954	PMF1G05517	PMF1G04216
PMF1G04790	PMF1G04771	PMF1G06064	PMF1G04311	PMF1G06275	PMF1G07985	PMF1G05014	PMF1G05705	PMF1G06101	PMF1G05974	PMF1G05661	PMF1G04241
PMF1G04811	PMF1G04933	PMF1G06085	PMF1G04315	PMF1G06315	PMF1G07993	PMF1G05023	PMF1G05706	PMF1G06114	PMF1G06027	PMF1G05723	PMF1G04243
PMF1G04919	PMF1G04936	PMF1G06106	PMF1G04319	PMF1G06342	PMF1G08002	PMF1G05031	PMF1G05735	PMF1G06122	PMF1G06035	PMF1G05733	PMF1G04249
PMF1G04956	PMF1G04946	PMF1G06107	PMF1G04340	PMF1G06354	PMF1G08024	PMF1G05032	PMF1G05737	PMF1G06173	PMF1G06063	PMF1G05781	PMF1G04256
PMF1G04985	PMF1G04984	PMF1G06123	PMF1G04345	PMF1G06385	PMF1G08100	PMF1G05040	PMF1G05741	PMF1G06181	PMF1G06081	PMF1G05782	PMF1G04281
PMF1G05015	PMF1G04995	PMF1G06141	PMF1G04347	PMF1G06398	PMF2G00112	PMF1G05048	PMF1G05751	PMF1G06277	PMF1G06104	PMF1G05788	PMF1G04294
PMF1G05029	PMF1G05019	PMF1G06144	PMF1G04362	PMF1G06419	PMF2G00159	PMF1G05052	PMF1G05765	PMF1G06297	PMF1G06109	PMF1G05798	PMF1G04308
PMF1G05030	PMF1G05021	PMF1G06155	PMF1G04463	PMF1G06449	PMF2G00218	PMF1G05087	PMF1G05783	PMF1G06312	PMF1G06258	PMF1G05810	PMF1G04343
PMF1G05038	PMF1G05022	PMF1G06207	PMF1G04524	PMF1G06450	PMF2G00258	PMF1G05130	PMF1G05784	PMF1G06352	PMF1G06268	PMF1G05843	PMF1G04356
PMF1G05064	PMF1G05028	PMF1G06245	PMF1G04534	PMF1G06457	PMF2G00308	PMF1G05159	PMF1G05832	PMF1G06376	PMF1G06329	PMF1G05849	PMF1G04411
PMF1G05067	PMF1G05063	PMF1G06257	PMF1G04555	PMF1G06544	PMF2G00317	PMF1G05180	PMF1G05867	PMF1G06379	PMF1G06333	PMF1G05876	PMF1G04423
PMF1G05071	PMF1G05065	PMF1G06261	PMF1G04579	PMF1G06545	PMF2G00353	PMF1G05201	PMF1G05873	PMF1G06404	PMF1G06346	PMF1G05887	PMF1G04432
PMF1G05076	PMF1G05078	PMF1G06290	PMF1G04608	PMF1G06547	PMF2G00425	PMF1G05213	PMF1G05952	PMF1G06410	PMF1G06362	PMF1G05920	PMF1G04437
PMF1G05112	PMF1G05107	PMF1G06341	PMF1G04616	PMF1G06548	PMF2G00439	PMF1G05283	PMF1G05966	PMF1G06413	PMF1G06380	PMF1G05922	PMF1G04438
PMF1G05189	PMF1G05123	PMF1G06353	PMF1G04622	PMF1G06550	PMF2G00440	PMF1G05472	PMF1G06010	PMF1G06422	PMF1G06392	PMF1G05928	PMF1G04469
PMF1G05233	PMF1G05128	PMF1G06357	PMF1G04641	PMF1G06553	PMF2G00482	PMF1G05476	PMF1G06021	PMF1G06535	PMF1G06394	PMF1G05933	PMF1G04471
PMF1G05235	PMF1G05129	PMF1G06381	PMF1G04663	PMF1G06715	PMF2G00541	PMF1G05605	PMF1G06026	PMF1G06543	PMF1G06397	PMF1G05947	PMF1G04525
PMF1G05251	PMF1G05135	PMF1G06438	PMF1G04674	PMF1G06742	PMF2G00593	PMF1G05617	PMF1G06048	PMF1G06587	PMF1G06456	PMF1G05964	PMF1G04526
PMF1G05252	PMF1G05136	PMF1G06455	PMF1G04737	PMF1G06747	PMF2G00687	PMF1G05630	PMF1G06072	PMF1G06588	PMF1G06470	PMF1G05969	PMF1G04578
PMF1G05265	PMF1G05160	PMF1G06461	PMF1G04748	PMF1G06763	PMF2G00702	PMF1G05633	PMF1G06096	PMF1G06589	PMF1G06471	PMF1G05989	PMF1G04584
PMF1G05271	PMF1G05181	PMF1G06521	PMF1G04759	PMF1G06780	PMF2G00745	PMF1G05648	PMF1G06121	PMF1G06614	PMF1G06479	PMF1G05995	PMF1G04589
PMF1G05281	PMF1G05191	PMF1G06559	PMF1G04765	PMF1G06877	PMF2G00755	PMF1G05651	PMF1G06126	PMF1G06630	PMF1G06480	PMF1G05997	PMF1G04590
PMF1G05285	PMF1G05245	PMF1G06705	PMF1G04815	PMF1G06919	PMF2G00772	PMF1G05659	PMF1G06128	PMF1G06635	PMF1G06503	PMF1G06018	PMF1G04615
PMF1G05289	PMF1G05255	PMF1G06712	PMF1G04820	PMF1G06961	PMF2G00778	PMF1G05660	PMF1G06136	PMF1G06771	PMF1G06523	PMF1G06030	PMF1G04630
PMF1G05300	PMF1G05259	PMF1G06762	PMF1G04824	PMF1G06962	PMF2G00875	PMF1G05675	PMF1G06255	PMF1G06792	PMF1G06555	PMF1G06062	PMF1G04662
PMF1G05319	PMF1G05275	PMF1G06793	PMF1G04911	PMF1G06963	PMF2G00879	PMF1G05685	PMF1G06303	PMF1G06796	PMF1G06593	PMF1G06073	PMF1G04708
PMF1G05515	PMF1G05286	PMF1G06894	PMF1G04912	PMF1G06981	PMF2G00889	PMF1G05725	PMF1G06308	PMF1G06884	PMF1G06601	PMF1G06088	PMF1G04751
PMF1G05543	PMF1G05293	PMF1G06950	PMF1G04918	PMF1G07016	PMF2G00900	PMF1G05844	PMF1G06309	PMF1G06887	PMF1G06781	PMF1G06132	PMF1G04762
PMF1G05613	PMF1G05294	PMF1G06956	PMF1G04955	PMF1G07017	PMF2G00935	PMF1G05846	PMF1G06316	PMF1G06984	PMF1G06794	PMF1G06133	PMF1G04777
PMF1G05657	PMF1G05326	PMF1G06958	PMF1G05054	PMF1G07035	PMF2G00969	PMF1G05898	PMF1G06325	PMF1G07023	PMF1G06925	PMF1G06228	PMF1G04779
PMF1G05674	PMF1G05575	PMF1G07088	PMF1G05055	PMF1G07086	PMF2G00986	PMF1G05923	PMF1G06365	PMF1G07263	PMF1G06977	PMF1G06281	PMF1G04791
PMF1G05699	PMF1G05593	PMF1G07093	PMF1G05066	PMF1G07265	PMF2G00990	PMF1G05924	PMF1G06372	PMF1G07264	PMF1G07006	PMF1G06294	PMF1G04813
PMF1G05700	PMF1G05623	PMF1G07145	PMF1G05070	PMF1G07296	PMF2G01024	PMF1G05929	PMF1G06412	PMF1G07332	PMF1G07180	PMF1G06301	PMF1G04826
PMF1G05709	PMF1G05642	PMF1G07244	PMF1G05077	PMF1G07298	PMF2G01026	PMF1G05971	PMF1G06424	PMF1G07338	PMF1G07245	PMF1G06310	PMF1G04910
PMF1G05713	PMF1G05677	PMF1G07274	PMF1G05084	PMF1G07336	PMF2G01030	PMF1G05977	PMF1G06434	PMF1G07348	PMF1G07271	PMF1G06343	PMF1G04957
PMF1G05722	PMF1G05679	PMF1G07290	PMF1G05141	PMF1G07337	PMF2G01031	PMF1G05999	PMF1G06435	PMF1G07353	PMF1G07273	PMF1G06344	PMF1G04969
PMF1G05759	PMF1G05728	PMF1G07391	PMF1G05156	PMF1G07390	PMF2G01105	PMF1G06019	PMF1G06467	PMF1G07383	PMF1G07287	PMF1G06402	PMF1G05053
PMF1G05767	PMF1G05747	PMF1G07404	PMF1G05161	PMF1G07466	PMF2G01152	PMF1G06146	PMF1G06499	PMF1G07388	PMF1G07289	PMF1G06407	PMF1G05068
PMF1G05817	PMF1G05750	PMF1G07414	PMF1G05179	PMF1G07475	PMF2G01297	PMF1G06153	PMF1G06512	PMF1G07403	PMF1G07311	PMF1G06420	PMF1G05069
PMF1G05828	PMF1G05763	PMF1G07420	PMF1G05210	PMF1G07502	PMF2G01407	PMF1G06199	PMF1G06582	PMF1G07430	PMF1G07340	PMF1G06477	PMF1G05073
PMF1G05845	PMF1G05764	PMF1G07447	PMF1G05231	PMF1G07597	PMF2G01458	PMF1G06236	PMF1G06700	PMF1G07638	PMF1G07370	PMF1G06554	PMF1G05125
PMF1G05848	PMF1G05768	PMF1G07460	PMF1G05244	PMF1G07641	PMF2G01491	PMF1G06243	PMF1G06720	PMF1G07646	PMF1G07471	PMF1G06560	PMF1G05126
PMF1G05850	PMF1G05790	PMF1G07474	PMF1G05248	PMF1G07644	PMF2G01498	PMF1G06252	PMF1G06721	PMF1G07648	PMF1G07477	PMF1G06576	PMF1G05138
PMF1G05851	PMF1G05795	PMF1G07583	PMF1G05261	PMF1G07683	PMF2G01701	PMF1G06254	PMF1G06727	PMF1G07713	PMF1G07530	PMF1G06581	PMF1G05266
PMF1G05875	PMF1G05804	PMF1G07630	PMF1G05262	PMF1G07684	PMF2G01916	PMF1G06302	PMF1G06750	PMF1G07733	PMF1G07604	PMF1G06688	PMF1G05272
PMF1G05894	PMF1G05830	PMF1G07632	PMF1G05263	PMF1G07714	PMF2G01977	PMF1G06321	PMF1G06755	PMF1G07752	PMF1G07607	PMF1G06699	PMF1G05278
PMF1G05897	PMF1G05831	PMF1G07654	PMF1G05270	PMF1G07755	PMF2G01979	PMF1G06443	PMF1G06858	PMF1G07754	PMF1G07668	PMF1G06713	PMF1G05282
PMF1G05902	PMF1G05837	PMF1G07765	PMF1G05298	PMF1G07761	PMF2G02123	PMF1G06491	PMF1G06883	PMF1G07760	PMF1G07679	PMF1G06714	PMF1G05284
PMF1G05908	PMF1G05865	PMF1G07856	PMF1G05304	PMF1G07791	PMF2G02125	PMF1G06504	PMF1G06889	PMF1G07789	PMF1G07682	PMF1G06734	PMF1G05315
PMF1G05937	PMF1G05912	PMF1G07875	PMF1G05320	PMF1G07794	PMF2G02306	PMF1G06528	PMF1G06891	PMF1G07854	PMF1G07784	PMF1G06741	PMF1G05477
PMF1G05943	PMF1G05918	PMF1G07898	PMF1G05364	PMF1G07817	PMF2G02319	PMF1G06579	PMF1G06912	PMF1G07855	PMF1G07790	PMF1G06743	PMF1G05494
PMF1G05953	PMF1G05931	PMF1G07904	PMF1G05524	PMF1G07900	PMF2G02362	PMF1G06583	PMF1G06933	PMF1G07871	PMF1G07850	PMF1G06766	PMF1G05520
PMF1G05963	PMF1G05934	PMF1G07952	PMF1G05545	PMF1G07926	PMF2G02566	PMF1G06594	PMF1G06939	PMF1G07920	PMF1G07853	PMF1G06773	PMF1G05526
PMF1G05970	PMF1G05951	PMF1G07954	PMF1G05546	PMF1G07966	PMF2G02604	PMF1G06612	PMF1G06940	PMF1G07935	PMF1G07886	PMF1G06776	PMF1G05527
PMF1G05979	PMF1G05972	PMF1G07994	PMF1G05573	PMF1G07991	PMF2G02608	PMF1G06673	PMF1G06952	PMF1G08098	PMF1G07894	PMF1G06778	PMF1G05533
PMF1G05980	PMF1G05990	PMF1G08005	PMF1G05606	PMF1G08010	PMF2G02609	PMF1G06710	PMF1G06985	PMF1G08101	PMF1G07921	PMF1G06779	PMF1G05534
PMF1G06032	PMF1G06015	PMF1G08044	PMF1G05655	PMF1G08023	PMF2G02737	PMF1G06936	PMF1G06999	PMF2G00026	PMF1G07959	PMF1G06788	PMF1G05616
PMF1G06036	PMF1G06020	PMF2G00038	PMF1G05664	PMF1G08065	PMF2G02771	PMF1G06967	PMF1G07032	PMF2G00031	PMF1G07976	PMF1G06878	PMF1G05632
PMF1G06039	PMF1G06023	PMF2G00043	PMF1G05671	PMF1G08135	PMF2G02927	PMF1G06978	PMF1G07049	PMF2G00099	PMF1G07977	PMF1G06888	PMF1G05666
PMF1G06065	PMF1G06041	PMF2G00049	PMF1G05676	PMF2G00034	PMF2G02991	PMF1G07003	PMF1G07050	PMF2G00120	PMF1G08066	PMF1G06895	PMF1G05681
PMF1G06068	PMF1G06042	PMF2G00051	PMF1G05690	PMF2G00062	PMF2G03022	PMF1G07007	PMF1G07239	PMF2G00171	PMF1G08070	PMF1G06902	PMF1G05682
PMF1G06098	PMF1G06078	PMF2G00053	PMF1G05691	PMF2G00142	PMF2G03034	PMF1G07020	PMF1G07262	PMF2G00389	PMF1G08134	PMF1G06924	PMF1G05702
PMF1G06111	PMF1G06083	PMF2G00064	PMF1G05693	PMF2G00143	PMF2G03040	PMF1G07030	PMF1G07280	PMF2G00453	PMF2G00113	PMF1G06937	PMF1G05774
PMF1G06131	PMF1G06093	PMF2G00071	PMF1G05695	PMF2G00144	PMF2G03153	PMF1G07031	PMF1G07286	PMF2G00466	PMF2G00115	PMF1G06951	PMF1G05794
PMF1G06152	PMF1G06094	PMF2G00097	PMF1G05701	PMF2G00154	PMF2G03225	PMF1G07040	PMF1G07360	PMF2G00508	PMF2G00118	PMF1G06953	PMF1G05855
PMF1G06193	PMF1G06105	PMF2G00098	PMF1G05711	PMF2G00166	PMF2G03228	PMF1G07047	PMF1G07380	PMF2G00509	PMF2G00165	PMF1G06957	PMF1G05860
PMF1G06224	PMF1G06110	PMF2G00110	PMF1G05731	PMF2G00183	PMF2G03293	PMF1G07214	PMF1G07399	PMF2G00532	PMF2G00182	PMF1G06979	PMF1G05862
PMF1G06244	PMF1G06115	PMF2G00122	PMF1G05732	PMF2G00208	PMF2G03301	PMF1G07229	PMF1G07617	PMF2G00546	PMF2G00195	PMF1G06980	PMF1G05886
PMF1G06246	PMF1G06127	PMF2G00141	PMF1G05746	PMF2G00210	PMF2G03357	PMF1G07291	PMF1G07629	PMF2G00571	PMF2G00231	PMF1G06989	PMF1G05888
PMF1G06260	PMF1G06148	PMF2G00146	PMF1G05777	PMF2G00227	PMF2G03373	PMF1G07317	PMF1G07655	PMF2G00645	PMF2G00242	PMF1G06995	PMF1G05901
PMF1G06298	PMF1G06215	PMF2G00172	PMF1G05833	PMF2G00252	PMF2G03380	PMF1G07343	PMF1G07656	PMF2G00740	PMF2G00290	PMF1G07019	PMF1G05938
PMF1G06306	PMF1G06232	PMF2G00184	PMF1G05847	PMF2G00296	PMF2G03463	PMF1G07387	PMF1G07767	PMF2G00748	PMF2G00311	PMF1G07022	PMF1G05949
PMF1G06313	PMF1G06267	PMF2G00202	PMF1G05858	PMF2G00318	PMF2G03471	PMF1G07422	PMF1G07773	PMF2G00753	PMF2G00320	PMF1G07059	PMF1G05960
PMF1G06317	PMF1G06278	PMF2G00205	PMF1G05874	PMF2G00342	PMF2G03657	PMF1G07497	PMF1G07774	PMF2G00782	PMF2G00321	PMF1G07173	PMF1G05976
PMF1G06319	PMF1G06300	PMF2G00206	PMF1G05903	PMF2G00370	PMF2G03661	PMF1G07566	PMF1G07777	PMF2G00783	PMF2G00373	PMF1G07243	PMF1G06005
PMF1G06320	PMF1G06324	PMF2G00215	PMF1G05915	PMF2G00401	PMF2G03798	PMF1G07606	PMF1G07809	PMF2G00789	PMF2G00431	PMF1G07299	PMF1G06071
PMF1G06327	PMF1G06328	PMF2G00219	PMF1G05916	PMF2G00476	PMF2G03853	PMF1G07691	PMF1G07810	PMF2G00792	PMF2G00435	PMF1G07361	PMF1G06079
PMF1G06336	PMF1G06339	PMF2G00222	PMF1G05927	PMF2G00517	PMF2G03942	PMF1G07699	PMF1G07814	PMF2G00808	PMF2G00457	PMF1G07362	PMF1G06130
PMF1G06337	PMF1G06391	PMF2G00224	PMF1G05962	PMF2G00711	PMF2G03963	PMF1G07712	PMF1G07825	PMF2G00814	PMF2G00579	PMF1G07371	PMF1G06186
PMF1G06347	PMF1G06409	PMF2G00226	PMF1G05973	PMF2G00726	PMF2G03965	PMF1G07764	PMF1G07826	PMF2G00818	PMF2G00668	PMF1G07392	PMF1G06187
PMF1G06367	PMF1G06415	PMF2G00298	PMF1G05983	PMF2G00960	PMF2G04002	PMF1G07787	PMF1G07836	PMF2G00819	PMF2G00730	PMF1G07409	PMF1G06188
PMF1G06377	PMF1G06416	PMF2G00309	PMF1G05984	PMF2G01132	PMF2G04004	PMF1G07793	PMF1G07882	PMF2G00893	PMF2G00742	PMF1G07436	PMF1G06197
PMF1G06384	PMF1G06476	PMF2G00314	PMF1G05998	PMF2G01142	PMF2G04020	PMF1G07797	PMF1G07883	PMF2G00913	PMF2G00810	PMF1G07445	PMF1G06198
PMF1G06396	PMF1G06532	PMF2G00319	PMF1G06007	PMF2G01151	PMF2G04026	PMF1G07799	PMF1G07928	PMF2G00915	PMF2G00811	PMF1G07446	PMF1G06206
PMF1G06401	PMF1G06533	PMF2G00410	PMF1G06008	PMF2G01154	PMF2G04035	PMF1G07800	PMF1G07947	PMF2G00927	PMF2G00828	PMF1G07488	PMF1G06231
PMF1G06423	PMF1G06599	PMF2G00426	PMF1G06011	PMF2G01156	PMF2G04101	PMF1G07827	PMF1G07955	PMF2G00928	PMF2G00857	PMF1G07574	PMF1G06263
PMF1G06445	PMF1G06613	PMF2G00437	PMF1G06029	PMF2G01165	PMF2G04108	PMF1G07851	PMF1G07987	PMF2G01000	PMF2G00863	PMF1G07600	PMF1G06279
PMF1G06446	PMF1G06622	PMF2G00486	PMF1G06052	PMF2G01223	PMF2G04112	PMF1G07863	PMF1G07996	PMF2G01001	PMF2G00880	PMF1G07602	PMF1G06282
PMF1G06448	PMF1G06623	PMF2G00506	PMF1G06067	PMF2G01370	PMF2G04127	PMF1G07876	PMF1G08007	PMF2G01005	PMF2G00961	PMF1G07663	PMF1G06287
PMF1G06460	PMF1G06625	PMF2G00588	PMF1G06069	PMF2G01389	PMF2G04167	PMF1G07924	PMF1G08008	PMF2G01033	PMF2G01104	PMF1G07692	PMF1G06314
PMF1G06469	PMF1G06689	PMF2G00601	PMF1G06087	PMF2G01430	PMF2G04172	PMF1G07951	PMF1G08027	PMF2G01058	PMF2G01157	PMF1G07711	PMF1G06330
PMF1G06472	PMF1G06722	PMF2G00665	PMF1G06184	PMF2G01480	PMF2G04182	PMF1G08000	PMF1G08061	PMF2G01075	PMF2G01169	PMF1G07719	PMF1G06331
PMF1G06484	PMF1G06723	PMF2G00685	PMF1G06190	PMF2G01494	PMF2G04221	PMF1G08016	PMF1G08086	PMF2G01158	PMF2G01170	PMF1G07805	PMF1G06334
PMF1G06487	PMF1G06740	PMF2G00722	PMF1G06239	PMF2G01503	PMF2G04227	PMF1G08022	PMF1G08107	PMF2G01191	PMF2G01229	PMF1G07819	PMF1G06348
PMF1G06506	PMF1G06754	PMF2G00747	PMF1G06251	PMF2G01693	PMF2G04254	PMF1G08025	PMF1G08108	PMF2G01280	PMF2G01234	PMF1G07842	PMF1G06356
PMF1G06515	PMF1G06769	PMF2G00795	PMF1G06262	PMF2G01715	PMF2G04282	PMF1G08067	PMF2G00019	PMF2G01286	PMF2G01238	PMF1G07889	PMF1G06400
PMF1G06518	PMF1G06777	PMF2G00805	PMF1G06276	PMF2G01723	PMF2G04471	PMF1G08084	PMF2G00022	PMF2G01327	PMF2G01251	PMF1G07890	PMF1G06403
PMF1G06525	PMF1G06885	PMF2G00807	PMF1G06292	PMF2G01829	PMF2G04606	PMF2G00009	PMF2G00148	PMF2G01369	PMF2G01256	PMF1G07910	PMF1G06433
PMF1G06531	PMF1G06949	PMF2G00812	PMF1G06326	PMF2G01830	PMF2G04617	PMF2G00056	PMF2G00245	PMF2G01403	PMF2G01257	PMF1G07949	PMF1G06441
PMF1G06556	PMF1G06959	PMF2G00815	PMF1G06340	PMF2G01835	PMF2G04627	PMF2G00057	PMF2G00246	PMF2G01421	PMF2G01290	PMF1G08004	PMF1G06452
PMF1G06590	PMF1G06976	PMF2G00821	PMF1G06345	PMF2G01836	PMF2G04771	PMF2G00059	PMF2G00249	PMF2G01469	PMF2G01291	PMF1G08039	PMF1G06458
PMF1G06598	PMF1G07001	PMF2G00870	PMF1G06382	PMF2G01845	PMF2G04936	PMF2G00077	PMF2G00287	PMF2G01541	PMF2G01333	PMF1G08045	PMF1G06505
PMF1G06621	PMF1G07008	PMF2G00885	PMF1G06417	PMF2G01866	PMF2G04992	PMF2G00093	PMF2G00310	PMF2G01630	PMF2G01496	PMF1G08060	PMF1G06507
PMF1G06698	PMF1G07292	PMF2G00888	PMF1G06447	PMF2G01917	PMF2G05006	PMF2G00150	PMF2G00313	PMF2G01657	PMF2G01523	PMF2G00054	PMF1G06516
PMF1G06701	PMF1G07313	PMF2G00891	PMF1G06459	PMF2G01926	PMF2G05017	PMF2G00170	PMF2G00368	PMF2G01661	PMF2G01527	PMF2G00199	PMF1G06517
PMF1G06702	PMF1G07339	PMF2G00907	PMF1G06473	PMF2G01968	PMF2G05033	PMF2G00175	PMF2G00388	PMF2G01682	PMF2G01534	PMF2G00299	PMF1G06526
PMF1G06706	PMF1G07344	PMF2G00988	PMF1G06498	PMF2G01985	PMF2G05114	PMF2G00228	PMF2G00423	PMF2G01716	PMF2G01566	PMF2G00367	PMF1G06584
PMF1G06732	PMF1G07397	PMF2G01068	PMF1G06561	PMF2G02055	PMF2G05251	PMF2G00263	PMF2G00429	PMF2G01744	PMF2G01576	PMF2G00369	PMF1G06600
PMF1G06733	PMF1G07423	PMF2G01089	PMF1G06577	PMF2G02076	PMF2G05262	PMF2G00285	PMF2G00451	PMF2G01746	PMF2G01593	PMF2G00372	PMF1G06616
PMF1G06748	PMF1G07433	PMF2G01160	PMF1G06578	PMF2G02143	PMF2G05263	PMF2G00288	PMF2G00460	PMF2G01774	PMF2G01826	PMF2G00414	PMF1G06626
PMF1G06753	PMF1G07464	PMF2G01162	PMF1G06592	PMF2G02176	PMF2G05338	PMF2G00289	PMF2G00520	PMF2G01905	PMF2G01887	PMF2G00461	PMF1G06634
PMF1G06756	PMF1G07476	PMF2G01171	PMF1G06597	PMF2G02289	PMF2G05339	PMF2G00307	PMF2G00611	PMF2G01952	PMF2G01895	PMF2G00521	PMF1G06640
PMF1G06881	PMF1G07504	PMF2G01172	PMF1G06615	PMF2G02314	PMF2G05342	PMF2G00325	PMF2G00644	PMF2G01956	PMF2G01907	PMF2G00580	PMF1G06681
PMF1G06893	PMF1G07519	PMF2G01177	PMF1G06617	PMF2G02356	PMF2G05344	PMF2G00375	PMF2G00720	PMF2G01962	PMF2G01939	PMF2G00684	PMF1G06682
PMF1G06916	PMF1G07631	PMF2G01232	PMF1G06620	PMF2G02504	PMF2G05412	PMF2G00406	PMF2G00762	PMF2G02007	PMF2G01969	PMF2G00690	PMF1G06685
PMF1G06921	PMF1G07677	PMF2G01236	PMF1G06680	PMF2G02643	PMF2G05458	PMF2G00434	PMF2G00980	PMF2G02077	PMF2G01972	PMF2G00731	PMF1G06687
PMF1G06931	PMF1G07686	PMF2G01284	PMF1G06696	PMF2G02696	PMF2G05475	PMF2G00507	PMF2G00984	PMF2G02092	PMF2G02063	PMF2G00733	PMF1G06692
PMF1G06960	PMF1G07716	PMF2G01315	PMF1G06703	PMF2G02779	PMF2G05494	PMF2G00531	PMF2G00997	PMF2G02190	PMF2G02090	PMF2G00754	PMF1G06704
PMF1G06968	PMF1G07847	PMF2G01497	PMF1G06725	PMF2G02815	PMF2G05518	PMF2G00533	PMF2G01047	PMF2G02248	PMF2G02135	PMF2G00794	PMF1G06711
PMF1G06972	PMF1G07859	PMF2G01500	PMF1G06726	PMF2G02842	PMF2G05636	PMF2G00538	PMF2G01125	PMF2G02284	PMF2G02154	PMF2G00868	PMF1G06738
PMF1G06988	PMF1G07860	PMF2G01561	PMF1G06730	PMF2G02871	PMF2G05977	PMF2G00544	PMF2G01149	PMF2G02292	PMF2G02157	PMF2G00924	PMF1G06751
PMF1G07000	PMF1G07878	PMF2G01562	PMF1G06735	PMF2G02888	PMF2G06007	PMF2G00564	PMF2G01189	PMF2G02343	PMF2G02270	PMF2G00926	PMF1G06890
PMF1G07002	PMF1G07896	PMF2G01590	PMF1G06739	PMF2G02897	PMF2G06012	PMF2G00822	PMF2G01192	PMF2G02383	PMF2G02380	PMF2G00958	PMF1G06911
PMF1G07009	PMF1G07897	PMF2G01603	PMF1G06761	PMF2G02902	PMF2G06042	PMF2G00827	PMF2G01199	PMF2G02495	PMF2G02656	PMF2G01046	PMF1G06915
PMF1G07025	PMF1G07903	PMF2G01607	PMF1G06768	PMF2G02934	PMF2G06111	PMF2G00866	PMF2G01215	PMF2G02653	PMF2G02710	PMF2G01048	PMF1G06934
PMF1G07038	PMF1G07970	PMF2G01618	PMF1G06786	PMF2G02958	PMF2G06120	PMF2G00869	PMF2G01241	PMF2G02666	PMF2G02761	PMF2G01071	PMF1G06970
PMF1G07046	PMF1G07971	PMF2G01663	PMF1G06787	PMF2G02962	PMF2G06146	PMF2G00914	PMF2G01248	PMF2G02755	PMF2G02775	PMF2G01086	PMF1G07011
PMF1G07065	PMF1G07972	PMF2G01692	PMF1G06918	PMF2G02989	PMF2G06187	PMF2G00956	PMF2G01265	PMF2G02757	PMF2G02778	PMF2G01101	PMF1G07048
PMF1G07258	PMF1G07989	PMF2G01704	PMF1G06922	PMF2G02996	PMF2G06201	PMF2G01061	PMF2G01274	PMF2G02855	PMF2G02782	PMF2G01112	PMF1G07172
PMF1G07297	PMF1G08026	PMF2G01727	PMF1G06923	PMF2G02999	PMF2G06260	PMF2G01076	PMF2G01289	PMF2G02913	PMF2G02884	PMF2G01140	PMF1G07204
PMF1G07328	PMF1G08087	PMF2G01743	PMF1G06926	PMF2G03036	PMF2G06303	PMF2G01100	PMF2G01298	PMF2G02936	PMF2G02948	PMF2G01141	PMF1G07309
PMF1G07329	PMF1G08152	PMF2G01745	PMF1G06942	PMF2G03063	PMF2G06322	PMF2G01133	PMF2G01299	PMF2G02973	PMF2G02992	PMF2G01143	PMF1G07324
PMF1G07346	PMF2G00002	PMF2G01757	PMF1G06947	PMF2G03169	PMF2G06390	PMF2G01137	PMF2G01302	PMF2G02977	PMF2G02994	PMF2G01243	PMF1G07333
PMF1G07350	PMF2G00008	PMF2G01803	PMF1G06954	PMF2G03170	PMF2G06418	PMF2G01153	PMF2G01364	PMF2G03000	PMF2G03056	PMF2G01267	PMF1G07341
PMF1G07351	PMF2G00135	PMF2G01851	PMF1G06964	PMF2G03195	PMF2G06423	PMF2G01196	PMF2G01366	PMF2G03001	PMF2G03121	PMF2G01287	PMF1G07364
PMF1G07365	PMF2G00160	PMF2G01914	PMF1G07027	PMF2G03196	PMF2G06432	PMF2G01209	PMF2G01367	PMF2G03002	PMF2G03129	PMF2G01332	PMF1G07412
PMF1G07385	PMF2G00162	PMF2G01920	PMF1G07034	PMF2G03219	PMF2G06474	PMF2G01216	PMF2G01368	PMF2G03004	PMF2G03201	PMF2G01335	PMF1G07473
PMF1G07389	PMF2G00187	PMF2G02014	PMF1G07036	PMF2G03253	PMF2G06535	PMF2G01230	PMF2G01431	PMF2G03029	PMF2G03329	PMF2G01336	PMF1G07521
PMF1G07434	PMF2G00203	PMF2G02017	PMF1G07037	PMF2G03292	PMF2G06571	PMF2G01249	PMF2G01438	PMF2G03038	PMF2G03375	PMF2G01388	PMF1G07523
PMF1G07529	PMF2G00213	PMF2G02051	PMF1G07044	PMF2G03413	PMF2G06572	PMF2G01282	PMF2G01550	PMF2G03049	PMF2G03410	PMF2G01540	PMF1G07545
PMF1G07544	PMF2G00240	PMF2G02095	PMF1G07240	PMF2G03416	PMF2G06662	PMF2G01300	PMF2G01558	PMF2G03109	PMF2G03427	PMF2G01563	PMF1G07593
PMF1G07565	PMF2G00282	PMF2G02117	PMF1G07241	PMF2G03538	PMF2G06671	PMF2G01314	PMF2G01654	PMF2G03118	PMF2G03442	PMF2G01564	PMF1G07598
PMF1G07582	PMF2G00324	PMF2G02127	PMF1G07247	PMF2G03561	PMF2G06691	PMF2G01362	PMF2G01702	PMF2G03189	PMF2G03484	PMF2G01574	PMF1G07605
PMF1G07596	PMF2G00364	PMF2G02131	PMF1G07254	PMF2G03738	PMF2G06692	PMF2G01378	PMF2G01705	PMF2G03276	PMF2G03513	PMF2G01601	PMF1G07618
PMF1G07650	PMF2G00365	PMF2G02245	PMF1G07255	PMF2G03771	PMF2G06725	PMF2G01542	PMF2G01712	PMF2G03277	PMF2G03515	PMF2G01721	PMF1G07621
PMF1G07661	PMF2G00374	PMF2G02287	PMF1G07266	PMF2G03774	PMF2G06791	PMF2G01578	PMF2G01768	PMF2G03389	PMF2G03623	PMF2G01724	PMF1G07633
PMF1G07689	PMF2G00386	PMF2G02352	PMF1G07275	PMF2G03779	PMF2G06792	PMF2G01582	PMF2G01822	PMF2G03400	PMF2G03627	PMF2G01761	PMF1G07635
PMF1G07694	PMF2G00442	PMF2G02420	PMF1G07293	PMF2G03806	PMF2G06802	PMF2G01604	PMF2G01933	PMF2G03419	PMF2G03671	PMF2G01848	PMF1G07658
PMF1G07725	PMF2G00479	PMF2G02514	PMF1G07294	PMF2G03815	PMF2G06856	PMF2G01643	PMF2G01935	PMF2G03426	PMF2G03748	PMF2G01854	PMF1G07670
PMF1G07732	PMF2G00494	PMF2G02523	PMF1G07300	PMF2G03818	PMF2G06876	PMF2G01659	PMF2G01948	PMF2G03472	PMF2G03760	PMF2G01886	PMF1G07703
PMF1G07763	PMF2G00512	PMF2G02660	PMF1G07310	PMF2G03829	PMF2G06907	PMF2G01699	PMF2G01949	PMF2G03477	PMF2G03770	PMF2G01899	PMF1G07707
PMF1G07772	PMF2G00525	PMF2G02747	PMF1G07312	PMF2G03875	PMF2G06958	PMF2G01706	PMF2G01953	PMF2G03508	PMF2G03781	PMF2G01922	PMF1G07715
PMF1G07822	PMF2G00534	PMF2G02802	PMF1G07335	PMF2G03903	PMF2G06994	PMF2G01717	PMF2G01975	PMF2G03555	PMF2G03861	PMF2G02057	PMF1G07726
PMF1G07831	PMF2G00536	PMF2G02809	PMF1G07347	PMF2G03921	PMF2G07026	PMF2G01802	PMF2G01996	PMF2G03556	PMF2G03862	PMF2G02068	PMF1G07728
PMF1G07841	PMF2G00542	PMF2G02850	PMF1G07349	PMF2G03927	PMF2G07220	PMF2G01837	PMF2G02006	PMF2G03595	PMF2G03923	PMF2G02089	PMF1G07753
PMF1G07857	PMF2G00547	PMF2G02937	PMF1G07366	PMF2G03928	PMF2G07269	PMF2G01893	PMF2G02093	PMF2G03607	PMF2G03924	PMF2G02316	PMF1G07759
PMF1G07861	PMF2G00567	PMF2G02985	PMF1G07461	PMF2G03937	PMF2G07271	PMF2G01974	PMF2G02098	PMF2G03608	PMF2G03936	PMF2G02390	PMF1G07788
PMF1G07862	PMF2G00572	PMF2G03030	PMF1G07469	PMF2G03975	PMF2G07285	PMF2G01993	PMF2G02215	PMF2G03622	PMF2G03968	PMF2G02407	PMF1G07832
PMF1G07884	PMF2G00573	PMF2G03033	PMF1G07493	PMF2G03988	PMF2G07295	PMF2G02013	PMF2G02232	PMF2G03739	PMF2G04017	PMF2G02416	PMF1G07838
PMF1G07902	PMF2G00582	PMF2G03050	PMF1G07518	PMF2G03992	PMF2G07296	PMF2G02101	PMF2G02304	PMF2G03740	PMF2G04033	PMF2G02474	PMF1G07844
PMF1G07913	PMF2G00585	PMF2G03051	PMF1G07524	PMF2G04019	PMF2G07300	PMF2G02178	PMF2G02305	PMF2G03754	PMF2G04034	PMF2G02569	PMF1G07858
PMF1G07942	PMF2G00605	PMF2G03054	PMF1G07539	PMF2G04021	PMF2G07336	PMF2G02251	PMF2G02308	PMF2G03761	PMF2G04103	PMF2G02570	PMF1G07877
PMF1G07944	PMF2G00606	PMF2G03057	PMF1G07540	PMF2G04043	PMF2G07343	PMF2G02264	PMF2G02601	PMF2G03874	PMF2G04136	PMF2G02648	PMF1G07953
PMF1G07968	PMF2G00643	PMF2G03058	PMF1G07546	PMF2G04066	PMF2G07361	PMF2G02272	PMF2G02616	PMF2G03939	PMF2G04146	PMF2G02731	PMF1G07986
PMF1G07975	PMF2G00676	PMF2G03091	PMF1G07553	PMF2G04093	PMF2G07363	PMF2G02310	PMF2G02642	PMF2G03955	PMF2G04148	PMF2G02808	PMF1G07992
PMF1G07995	PMF2G00781	PMF2G03099	PMF1G07568	PMF2G04110	PMF2G07393	PMF2G02450	PMF2G02672	PMF2G03956	PMF2G04154	PMF2G02816	PMF1G08001
PMF1G08017	PMF2G00829	PMF2G03119	PMF1G07576	PMF2G04116	PMF2G07413	PMF2G02553	PMF2G02748	PMF2G04089	PMF2G04160	PMF2G02851	PMF1G08031
PMF1G08020	PMF2G00864	PMF2G03134	PMF1G07594	PMF2G04170	PMF2G07441	PMF2G02560	PMF2G02844	PMF2G04097	PMF2G04173	PMF2G02891	PMF1G08038
PMF1G08028	PMF2G00899	PMF2G03188	PMF1G07603	PMF2G04195	PMF2G07487	PMF2G02568	PMF2G02889	PMF2G04186	PMF2G04216	PMF2G02916	PMF1G08053
PMF1G08030	PMF2G01023	PMF2G03257	PMF1G07620	PMF2G04200	PMF2G07514	PMF2G02596	PMF2G02914	PMF2G04261	PMF2G04225	PMF2G02967	PMF1G08056
PMF1G08051	PMF2G01039	PMF2G03297	PMF1G07622	PMF2G04201	PMF2G07518	PMF2G02629	PMF2G02970	PMF2G04296	PMF2G04262	PMF2G03026	PMF1G08068
PMF1G08083	PMF2G01159	PMF2G03320	PMF1G07636	PMF2G04230	PMF2G07530	PMF2G02644	PMF2G03009	PMF2G04306	PMF2G04287	PMF2G03039	PMF1G08146
PMF1G08092	PMF2G01204	PMF2G03322	PMF1G07664	PMF2G04339	PMF2G07545	PMF2G02665	PMF2G03014	PMF2G04382	PMF2G04321	PMF2G03052	PMF2G00020
PMF1G08093	PMF2G01208	PMF2G03344	PMF1G07669	PMF2G04351	PMF2G07714	PMF2G02734	PMF2G03021	PMF2G04396	PMF2G04364	PMF2G03062	PMF2G00024
PMF1G08120	PMF2G01224	PMF2G03358	PMF1G07693	PMF2G04397	PMF2G07716	PMF2G02758	PMF2G03023	PMF2G04451	PMF2G04402	PMF2G03078	PMF2G00027
PMF1G08139	PMF2G01326	PMF2G03376	PMF1G07776	PMF2G04435	PMF2G07717	PMF2G02769	PMF2G03047	PMF2G04472	PMF2G04408	PMF2G03085	PMF2G00032
PMF2G00006	PMF2G01365	PMF2G03377	PMF1G07813	PMF2G04436	PMF2G07720	PMF2G02798	PMF2G03048	PMF2G04476	PMF2G04409	PMF2G03123	PMF2G00033
PMF2G00007	PMF2G01387	PMF2G03390	PMF1G07816	PMF2G04504	PMF2G07751	PMF2G02887	PMF2G03114	PMF2G04482	PMF2G04413	PMF2G03160	PMF2G00040
PMF2G00010	PMF2G01404	PMF2G03406	PMF1G07821	PMF2G04508	PMF2G07794	PMF2G02969	PMF2G03130	PMF2G04493	PMF2G04420	PMF2G03220	PMF2G00041
PMF2G00014	PMF2G01457	PMF2G03415	PMF1G07830	PMF2G04514	PMF2G07925	PMF2G02976	PMF2G03133	PMF2G04494	PMF2G04456	PMF2G03221	PMF2G00149
PMF2G00023	PMF2G01462	PMF2G03438	PMF1G07835	PMF2G04530	PMF3G00016	PMF2G02980	PMF2G03145	PMF2G04511	PMF2G04483	PMF2G03247	PMF2G00167
PMF2G00030	PMF2G01464	PMF2G03474	PMF1G07930	PMF2G04592	PMF3G00055	PMF2G03035	PMF2G03149	PMF2G04516	PMF2G04486	PMF2G03248	PMF2G00178
PMF2G00042	PMF2G01488	PMF2G03543	PMF1G07933	PMF2G04724	PMF3G00072	PMF2G03037	PMF2G03243	PMF2G04551	PMF2G04492	PMF2G03270	PMF2G00198
PMF2G00111	PMF2G01548	PMF2G03563	PMF1G07940	PMF2G04759	PMF3G00073	PMF2G03046	PMF2G03244	PMF2G04571	PMF2G04505	PMF2G03295	PMF2G00295
PMF2G00119	PMF2G01591	PMF2G03614	PMF1G07941	PMF2G04763	PMF3G00103	PMF2G03172	PMF2G03275	PMF2G04624	PMF2G04509	PMF2G03296	PMF2G00312
PMF2G00123	PMF2G01596	PMF2G03636	PMF1G07978	PMF2G04804	PMF3G00172	PMF2G03197	PMF2G03330	PMF2G04690	PMF2G04537	PMF2G03310	PMF2G00343
PMF2G00177	PMF2G01728	PMF2G03662	PMF1G07997	PMF2G04937	PMF3G00203	PMF2G03202	PMF2G03333	PMF2G04693	PMF2G04547	PMF2G03324	PMF2G00407
PMF2G00179	PMF2G01850	PMF2G03663	PMF1G08018	PMF2G04956	PMF3G00207	PMF2G03205	PMF2G03345	PMF2G04815	PMF2G04573	PMF2G03412	PMF2G00411
PMF2G00186	PMF2G01971	PMF2G03683	PMF1G08040	PMF2G04957	PMF3G00216	PMF2G03268	PMF2G03347	PMF2G04818	PMF2G04576	PMF2G03516	PMF2G00465
PMF2G00197	PMF2G02011	PMF2G03688	PMF1G08049	PMF2G04964	PMF3G00246	PMF2G03354	PMF2G03359	PMF2G04832	PMF2G04593	PMF2G03517	PMF2G00561
PMF2G00220	PMF2G02015	PMF2G03725	PMF1G08050	PMF2G04969	PMF3G00247	PMF2G03366	PMF2G03361	PMF2G04869	PMF2G04595	PMF2G03580	PMF2G00576
PMF2G00234	PMF2G02016	PMF2G03759	PMF1G08055	PMF2G05032	PMF3G00249	PMF2G03372	PMF2G03362	PMF2G04877	PMF2G04607	PMF2G03613	PMF2G00631
PMF2G00235	PMF2G02071	PMF2G03803	PMF1G08073	PMF2G05038	PMF3G00282	PMF2G03384	PMF2G03388	PMF2G05031	PMF2G04628	PMF2G03628	PMF2G00655
PMF2G00241	PMF2G02094	PMF2G03819	PMF1G08080	PMF2G05061	PMF3G00285	PMF2G03401	PMF2G03404	PMF2G05055	PMF2G04682	PMF2G03630	PMF2G00672
PMF2G00244	PMF2G02108	PMF2G03855	PMF1G08102	PMF2G05147	PMF3G00391	PMF2G03414	PMF2G03434	PMF2G05062	PMF2G04705	PMF2G03638	PMF2G00947
PMF2G00272	PMF2G02114	PMF2G03881	PMF1G08105	PMF2G05164	PMF3G00444	PMF2G03514	PMF2G03475	PMF2G05100	PMF2G04712	PMF2G03658	PMF2G00949
PMF2G00316	PMF2G02172	PMF2G03893	PMF1G08126	PMF2G05181	PMF3G00490	PMF2G03531	PMF2G03593	PMF2G05141	PMF2G04828	PMF2G03682	PMF2G00998
PMF2G00344	PMF2G02175	PMF2G03902	PMF1G08137	PMF2G05198	PMF3G00519	PMF2G03559	PMF2G03625	PMF2G05197	PMF2G04870	PMF2G03697	PMF2G00999
PMF2G00371	PMF2G02328	PMF2G03911	PMF1G08143	PMF2G05204	PMF3G00551	PMF2G03571	PMF2G03634	PMF2G05217	PMF2G04871	PMF2G03698	PMF2G01049
PMF2G00393	PMF2G02370	PMF2G03943	PMF1G08144	PMF2G05236	PMF3G00664	PMF2G03589	PMF2G03664	PMF2G05267	PMF2G04896	PMF2G03731	PMF2G01054
PMF2G00408	PMF2G02378	PMF2G03981	PMF2G00003	PMF2G05294	PMF3G00710	PMF2G03590	PMF2G03691	PMF2G05361	PMF2G04955	PMF2G03732	PMF2G01057
PMF2G00413	PMF2G02392	PMF2G04102	PMF2G00004	PMF2G05296	PMF3G00732	PMF2G03620	PMF2G03693	PMF2G05394	PMF2G04961	PMF2G03749	PMF2G01069
PMF2G00424	PMF2G02505	PMF2G04109	PMF2G00005	PMF2G05350	PMF3G00765	PMF2G03676	PMF2G03763	PMF2G05403	PMF2G04962	PMF2G03801	PMF2G01150
PMF2G00430	PMF2G02593	PMF2G04111	PMF2G00013	PMF2G05352	PMF3G00766	PMF2G03684	PMF2G03766	PMF2G05481	PMF2G05046	PMF2G03808	PMF2G01163
PMF2G00436	PMF2G02641	PMF2G04115	PMF2G00016	PMF2G05393	PMF3G00778	PMF2G03700	PMF2G03804	PMF2G05515	PMF2G05082	PMF2G03882	PMF2G01207
PMF2G00441	PMF2G02699	PMF2G04181	PMF2G00021	PMF2G05435	PMF3G00781	PMF2G03701	PMF2G03807	PMF2G05521	PMF2G05127	PMF2G03883	PMF2G01233
PMF2G00455	PMF2G02733	PMF2G04204	PMF2G00025	PMF2G05467	PMF3G00914	PMF2G03706	PMF2G03811	PMF2G05595	PMF2G05130	PMF2G03884	PMF2G01272
PMF2G00480	PMF2G02749	PMF2G04228	PMF2G00046	PMF2G05473	PMF3G00930	PMF2G03733	PMF2G03851	PMF2G05603	PMF2G05132	PMF2G03908	PMF2G01273
PMF2G00483	PMF2G02772	PMF2G04265	PMF2G00124	PMF2G05497	PMF3G01025	PMF2G03741	PMF2G03872	PMF2G05604	PMF2G05133	PMF2G03966	PMF2G01278
PMF2G00491	PMF2G02789	PMF2G04292	PMF2G00145	PMF2G05508	PMF3G01066	PMF2G03780	PMF2G03885	PMF2G05632	PMF2G05163	PMF2G04094	PMF2G01279
PMF2G00495	PMF2G02811	PMF2G04317	PMF2G00152	PMF2G05547	PMF3G01074	PMF2G03783	PMF2G03887	PMF2G05688	PMF2G05215	PMF2G04203	PMF2G01310
PMF2G00496	PMF2G02847	PMF2G04324	PMF2G00173	PMF2G05562	PMF3G01110	PMF2G03820	PMF2G03909	PMF2G05692	PMF2G05354	PMF2G04206	PMF2G01334
PMF2G00498	PMF2G02974	PMF2G04358	PMF2G00174	PMF2G05574	PMF3G01124	PMF2G03821	PMF2G03910	PMF2G05789	PMF2G05356	PMF2G04223	PMF2G01348
PMF2G00530	PMF2G02982	PMF2G04404	PMF2G00180	PMF2G05575	PMF3G01150	PMF2G03889	PMF2G03979	PMF2G05814	PMF2G05380	PMF2G04252	PMF2G01349
PMF2G00565	PMF2G02988	PMF2G04414	PMF2G00192	PMF2G05588	PMF3G01179	PMF2G03894	PMF2G04022	PMF2G05821	PMF2G05392	PMF2G04256	PMF2G01363
PMF2G00594	PMF2G03031	PMF2G04480	PMF2G00221	PMF2G05592	PMF3G01181	PMF2G03953	PMF2G04030	PMF2G05822	PMF2G05418	PMF2G04266	PMF2G01373
PMF2G00667	PMF2G03041	PMF2G04525	PMF2G00223	PMF2G05598	PMF3G01237	PMF2G03980	PMF2G04045	PMF2G05823	PMF2G05420	PMF2G04269	PMF2G01383
PMF2G00683	PMF2G03081	PMF2G04583	PMF2G00237	PMF2G05635	PMF3G01256	PMF2G03985	PMF2G04055	PMF2G05830	PMF2G05490	PMF2G04295	PMF2G01386
PMF2G00706	PMF2G03082	PMF2G04635	PMF2G00238	PMF2G05637	PMF3G01328	PMF2G04061	PMF2G04135	PMF2G05902	PMF2G05512	PMF2G04297	PMF2G01391
PMF2G00707	PMF2G03115	PMF2G04650	PMF2G00306	PMF2G05685	PMF3G01337	PMF2G04096	PMF2G04150	PMF2G05982	PMF2G05549	PMF2G04309	PMF2G01463
PMF2G00725	PMF2G03190	PMF2G04652	PMF2G00322	PMF2G05695	PMF3G01338	PMF2G04100	PMF2G04155	PMF2G06029	PMF2G05561	PMF2G04320	PMF2G01501
PMF2G00743	PMF2G03191	PMF2G04654	PMF2G00326	PMF2G05697	PMF3G01339	PMF2G04117	PMF2G04158	PMF2G06030	PMF2G05608	PMF2G04323	PMF2G01515
PMF2G00744	PMF2G03311	PMF2G04781	PMF2G00366	PMF2G05704	PMF3G01396	PMF2G04119	PMF2G04179	PMF2G06031	PMF2G05610	PMF2G04411	PMF2G01532
PMF2G00759	PMF2G03351	PMF2G04797	PMF2G00387	PMF2G05729	PMF3G01451	PMF2G04157	PMF2G04215	PMF2G06032	PMF2G05616	PMF2G04416	PMF2G01551
PMF2G00788	PMF2G03459	PMF2G04879	PMF2G00422	PMF2G05730	PMF3G01464	PMF2G04226	PMF2G04232	PMF2G06036	PMF2G05617	PMF2G04438	PMF2G01598
PMF2G00830	PMF2G03478	PMF2G04947	PMF2G00454	PMF2G05745	PMF3G01486	PMF2G04238	PMF2G04241	PMF2G06085	PMF2G05629	PMF2G04439	PMF2G01629
PMF2G00852	PMF2G03479	PMF2G04970	PMF2G00458	PMF2G05765	PMF3G01491	PMF2G04264	PMF2G04308	PMF2G06093	PMF2G05652	PMF2G04515	PMF2G01648
PMF2G00887	PMF2G03490	PMF2G05013	PMF2G00467	PMF2G05773	PMF3G01522	PMF2G04299	PMF2G04338	PMF2G06190	PMF2G05677	PMF2G04561	PMF2G01656
PMF2G00896	PMF2G03529	PMF2G05014	PMF2G00468	PMF2G05779	PMF3G01553	PMF2G04313	PMF2G04398	PMF2G06213	PMF2G05792	PMF2G04651	PMF2G01658
PMF2G00897	PMF2G03552	PMF2G05015	PMF2G00469	PMF2G05831	PMF3G01600	PMF2G04334	PMF2G04412	PMF2G06232	PMF2G05819	PMF2G04655	PMF2G01662
PMF2G00992	PMF2G03554	PMF2G05126	PMF2G00472	PMF2G05832	PMF3G01673	PMF2G04344	PMF2G04419	PMF2G06274	PMF2G06013	PMF2G04656	PMF2G01664
PMF2G00996	PMF2G03584	PMF2G05129	PMF2G00473	PMF2G05840	PMF3G01693	PMF2G04387	PMF2G04484	PMF2G06290	PMF2G06055	PMF2G04657	PMF2G01696
PMF2G01038	PMF2G03591	PMF2G05148	PMF2G00484	PMF2G05887	PMF3G01713	PMF2G04389	PMF2G04498	PMF2G06304	PMF2G06056	PMF2G04683	PMF2G01709
PMF2G01043	PMF2G03642	PMF2G05191	PMF2G00485	PMF2G05889	PMF3G01724	PMF2G04432	PMF2G04503	PMF2G06343	PMF2G06105	PMF2G04739	PMF2G01710
PMF2G01044	PMF2G03669	PMF2G05291	PMF2G00499	PMF2G05980	PMF3G01766	PMF2G04441	PMF2G04567	PMF2G06407	PMF2G06106	PMF2G04772	PMF2G01711
PMF2G01056	PMF2G03673	PMF2G05333	PMF2G00501	PMF2G06097	PMF3G01779	PMF2G04454	PMF2G04586	PMF2G06458	PMF2G06107	PMF2G04783	PMF2G01720
PMF2G01129	PMF2G03686	PMF2G05346	PMF2G00502	PMF2G06109	PMF3G01785	PMF2G04457	PMF2G04600	PMF2G06467	PMF2G06117	PMF2G04819	PMF2G01729
PMF2G01164	PMF2G03737	PMF2G05351	PMF2G00514	PMF2G06116	PMF3G01801	PMF2G04463	PMF2G04608	PMF2G06489	PMF2G06118	PMF2G04834	PMF2G01796
PMF2G01197	PMF2G03864	PMF2G05357	PMF2G00529	PMF2G06127	PMF3G01833	PMF2G04510	PMF2G04634	PMF2G06504	PMF2G06191	PMF2G04883	PMF2G01882
PMF2G01201	PMF2G03940	PMF2G05359	PMF2G00537	PMF2G06145	PMF3G01846	PMF2G04521	PMF2G04641	PMF2G06518	PMF2G06194	PMF2G04886	PMF2G01925
PMF2G01217	PMF2G03987	PMF2G05371	PMF2G00545	PMF2G06294	PMF3G01847	PMF2G04546	PMF2G04649	PMF2G06519	PMF2G06233	PMF2G04941	PMF2G01963
PMF2G01239	PMF2G04006	PMF2G05372	PMF2G00595	PMF2G06307	PMF3G01893	PMF2G04548	PMF2G04743	PMF2G06573	PMF2G06242	PMF2G04954	PMF2G01967
PMF2G01240	PMF2G04031	PMF2G05386	PMF2G00599	PMF2G06340	PMF3G01894	PMF2G04602	PMF2G04758	PMF2G06623	PMF2G06271	PMF2G05034	PMF2G01997
PMF2G01244	PMF2G04057	PMF2G05439	PMF2G00603	PMF2G06368	PMF3G01953	PMF2G04622	PMF2G04764	PMF2G06631	PMF2G06302	PMF2G05096	PMF2G02003
PMF2G01253	PMF2G04095	PMF2G05449	PMF2G00656	PMF2G06398	PMF3G02005	PMF2G04626	PMF2G04814	PMF2G06638	PMF2G06309	PMF2G05111	PMF2G02012
PMF2G01260	PMF2G04220	PMF2G05453	PMF2G00666	PMF2G06438	PMF3G02044	PMF2G04673	PMF2G04816	PMF2G06650	PMF2G06367	PMF2G05143	PMF2G02039
PMF2G01270	PMF2G04237	PMF2G05511	PMF2G00686	PMF2G06476	PMF3G02140	PMF2G04747	PMF2G04823	PMF2G06664	PMF2G06406	PMF2G05192	PMF2G02070
PMF2G01276	PMF2G04255	PMF2G05563	PMF2G00804	PMF2G06480	PMF3G02183	PMF2G04793	PMF2G04824	PMF2G06670	PMF2G06408	PMF2G05216	PMF2G02078
PMF2G01303	PMF2G04341	PMF2G05619	PMF2G00816	PMF2G06481	PMF3G02204	PMF2G04817	PMF2G04827	PMF2G06690	PMF2G06473	PMF2G05218	PMF2G02085
PMF2G01317	PMF2G04343	PMF2G05624	PMF2G00867	PMF2G06499	PMF3G02212	PMF2G04863	PMF2G04861	PMF2G06699	PMF2G06515	PMF2G05220	PMF2G02107
PMF2G01390	PMF2G04345	PMF2G05625	PMF2G00882	PMF2G06514	PMF3G02252	PMF2G04912	PMF2G04890	PMF2G06712	PMF2G06532	PMF2G05237	PMF2G02111
PMF2G01401	PMF2G04360	PMF2G05639	PMF2G00991	PMF2G06560	PMF3G02277	PMF2G05012	PMF2G04892	PMF2G06713	PMF2G06533	PMF2G05245	PMF2G02133
PMF2G01539	PMF2G04361	PMF2G05760	PMF2G01021	PMF2G06562	PMF3G02305	PMF2G05041	PMF2G04916	PMF2G06756	PMF2G06540	PMF2G05295	PMF2G02149
PMF2G01557	PMF2G04368	PMF2G05797	PMF2G01036	PMF2G06563	PMF3G02321	PMF2G05089	PMF2G04927	PMF2G06806	PMF2G06555	PMF2G05300	PMF2G02155
PMF2G01606	PMF2G04369	PMF2G05800	PMF2G01042	PMF2G06586	PMF3G02347	PMF2G05170	PMF2G04996	PMF2G06814	PMF2G06566	PMF2G05370	PMF2G02158
PMF2G01609	PMF2G04370	PMF2G05805	PMF2G01052	PMF2G06592	PMF3G02371	PMF2G05184	PMF2G05018	PMF2G06822	PMF2G06655	PMF2G05405	PMF2G02247
PMF2G01610	PMF2G04434	PMF2G05839	PMF2G01053	PMF2G06656	PMF3G02402	PMF2G05219	PMF2G05019	PMF2G06829	PMF2G06672	PMF2G05408	PMF2G02311
PMF2G01615	PMF2G04485	PMF2G05883	PMF2G01070	PMF2G06694	PMF3G02462	PMF2G05224	PMF2G05056	PMF2G06850	PMF2G06717	PMF2G05429	PMF2G02321
PMF2G01688	PMF2G04499	PMF2G06021	PMF2G01106	PMF2G06709	PMF3G02469	PMF2G05234	PMF2G05117	PMF2G06941	PMF2G06721	PMF2G05441	PMF2G02336
PMF2G01695	PMF2G04550	PMF2G06059	PMF2G01108	PMF2G06716	PMF3G02470	PMF2G05261	PMF2G05134	PMF2G06942	PMF2G06787	PMF2G05462	PMF2G02341
PMF2G01760	PMF2G04554	PMF2G06113	PMF2G01109	PMF2G06719	PMF3G02493	PMF2G05282	PMF2G05142	PMF2G06964	PMF2G06904	PMF2G05485	PMF2G02342
PMF2G01898	PMF2G04559	PMF2G06115	PMF2G01111	PMF2G06735	PMF3G02497	PMF2G05293	PMF2G05157	PMF2G07003	PMF2G06937	PMF2G05500	PMF2G02396
PMF2G01931	PMF2G04601	PMF2G06192	PMF2G01155	PMF2G06742	PMF3G02542	PMF2G05305	PMF2G05189	PMF2G07053	PMF2G06954	PMF2G05501	PMF2G02397
PMF2G01946	PMF2G04603	PMF2G06208	PMF2G01173	PMF2G06763	PMF3G02607	PMF2G05436	PMF2G05229	PMF2G07081	PMF2G07017	PMF2G05514	PMF2G02427
PMF2G01947	PMF2G04605	PMF2G06209	PMF2G01190	PMF2G06857	PMF3G02703	PMF2G05437	PMF2G05250	PMF2G07117	PMF2G07059	PMF2G05523	PMF2G02433
PMF2G01970	PMF2G04648	PMF2G06215	PMF2G01200	PMF2G06898	PMF3G02739	PMF2G05507	PMF2G05281	PMF2G07122	PMF2G07063	PMF2G05529	PMF2G02482
PMF2G01984	PMF2G04677	PMF2G06234	PMF2G01202	PMF2G06919	PMF3G02809	PMF2G05645	PMF2G05289	PMF2G07151	PMF2G07083	PMF2G05530	PMF2G02490
PMF2G01994	PMF2G04749	PMF2G06295	PMF2G01203	PMF2G06950	PMF3G02837	PMF2G05684	PMF2G05353	PMF2G07212	PMF2G07084	PMF2G05541	PMF2G02515
PMF2G02020	PMF2G04765	PMF2G06306	PMF2G01235	PMF2G06952	PMF3G02953	PMF2G05727	PMF2G05389	PMF2G07217	PMF2G07090	PMF2G05542	PMF2G02546
PMF2G02091	PMF2G04768	PMF2G06328	PMF2G01247	PMF2G07036	PMF3G02992	PMF2G05732	PMF2G05390	PMF2G07302	PMF2G07108	PMF2G05586	PMF2G02552
PMF2G02110	PMF2G04775	PMF2G06329	PMF2G01250	PMF2G07052	PMF3G03021	PMF2G05753	PMF2G05424	PMF2G07391	PMF2G07126	PMF2G05623	PMF2G02584
PMF2G02235	PMF2G04787	PMF2G06330	PMF2G01266	PMF2G07066	PMF3G03028	PMF2G05769	PMF2G05425	PMF2G07440	PMF2G07131	PMF2G05626	PMF2G02645
PMF2G02273	PMF2G04803	PMF2G06333	PMF2G01308	PMF2G07087	PMF3G03030	PMF2G05794	PMF2G05432	PMF2G07511	PMF2G07154	PMF2G05676	PMF2G02649
PMF2G02323	PMF2G04847	PMF2G06366	PMF2G01309	PMF2G07088	PMF3G03033	PMF2G05804	PMF2G05457	PMF2G07525	PMF2G07213	PMF2G05755	PMF2G02664
PMF2G02326	PMF2G04848	PMF2G06385	PMF2G01318	PMF2G07089	PMF3G03076	PMF2G05809	PMF2G05478	PMF2G07550	PMF2G07309	PMF2G05756	PMF2G02679
PMF2G02513	PMF2G04893	PMF2G06391	PMF2G01324	PMF2G07091	PMF3G03338	PMF2G05827	PMF2G05504	PMF2G07634	PMF2G07321	PMF2G05770	PMF2G02715
PMF2G02526	PMF2G04894	PMF2G06431	PMF2G01374	PMF2G07125	PMF3G03592	PMF2G05868	PMF2G05517	PMF2G07635	PMF2G07375	PMF2G05793	PMF2G02788
PMF2G02599	PMF2G04929	PMF2G06436	PMF2G01402	PMF2G07138	PMF3G03934	PMF2G05872	PMF2G05566	PMF2G07698	PMF2G07412	PMF2G05820	PMF2G02790
PMF2G02657	PMF2G04963	PMF2G06441	PMF2G01481	PMF2G07216	PMF3G03940	PMF2G05978	PMF2G05576	PMF2G07699	PMF2G07446	PMF2G05996	PMF2G02792
PMF2G02700	PMF2G04965	PMF2G06511	PMF2G01499	PMF2G07218	PMF3G03973	PMF2G06023	PMF2G05581	PMF2G07756	PMF2G07447	PMF2G05997	PMF2G02797
PMF2G02762	PMF2G04981	PMF2G06513	PMF2G01505	PMF2G07240	PMF3G04758	PMF2G06064	PMF2G05585	PMF2G07785	PMF2G07450	PMF2G06019	PMF2G02821
PMF2G02812	PMF2G05021	PMF2G06522	PMF2G01528	PMF2G07263	PMF3G04808	PMF2G06073	PMF2G05622	PMF2G07856	PMF2G07468	PMF2G06028	PMF2G02852
PMF2G02813	PMF2G05064	PMF2G06549	PMF2G01531	PMF2G07381	PMF3G05375	PMF2G06077	PMF2G05682	PMF2G07900	PMF2G07496	PMF2G06045	PMF2G02857
PMF2G02823	PMF2G05073	PMF2G06561	PMF2G01533	PMF2G07390	PMF3G05408	PMF2G06130	PMF2G05700	PMF2G07928	PMF2G07510	PMF2G06114	PMF2G02873
PMF2G02856	PMF2G05076	PMF2G06579	PMF2G01560	PMF2G07392	PMF3G05427	PMF2G06160	PMF2G05702	PMF2G07955	PMF2G07523	PMF2G06129	PMF2G02883
PMF2G02882	PMF2G05087	PMF2G06582	PMF2G01565	PMF2G07405	PMF3G05440	PMF2G06189	PMF2G05710	PMF2G07972	PMF2G07557	PMF2G06174	PMF2G02959
PMF2G02956	PMF2G05125	PMF2G06610	PMF2G01594	PMF2G07526	PMF3G05694	PMF2G06211	PMF2G05731	PMF3G00003	PMF2G07558	PMF2G06185	PMF2G02966
PMF2G02971	PMF2G05162	PMF2G06627	PMF2G01599	PMF2G07527	PMF3G05735	PMF2G06241	PMF2G05744	PMF3G00236	PMF2G07559	PMF2G06205	PMF2G03015
PMF2G02998	PMF2G05166	PMF2G06643	PMF2G01625	PMF2G07544	PMF3G05838	PMF2G06272	PMF2G05796	PMF3G00238	PMF2G07583	PMF2G06207	PMF2G03147
PMF2G03019	PMF2G05174	PMF2G06659	PMF2G01689	PMF2G07589	PMF3G06005	PMF2G06289	PMF2G05990	PMF3G00245	PMF2G07636	PMF2G06219	PMF2G03148
PMF2G03042	PMF2G05175	PMF2G06688	PMF2G01726	PMF2G07603	PMF3G06066	PMF2G06310	PMF2G05991	PMF3G00281	PMF2G07659	PMF2G06243	PMF2G03161
PMF2G03079	PMF2G05178	PMF2G06782	PMF2G01816	PMF2G07612	PMF3G06094	PMF2G06397	PMF2G06008	PMF3G00305	PMF2G07715	PMF2G06308	PMF2G03182
PMF2G03080	PMF2G05193	PMF2G06783	PMF2G01831	PMF2G07640	PMF3G06095	PMF2G06434	PMF2G06010	PMF3G00345	PMF2G07793	PMF2G06384	PMF2G03192
PMF2G03083	PMF2G05195	PMF2G06805	PMF2G01832	PMF2G07651	PMF3G06141	PMF2G06444	PMF2G06011	PMF3G00387	PMF2G07800	PMF2G06419	PMF2G03237
PMF2G03101	PMF2G05200	PMF2G06809	PMF2G01838	PMF2G07786	PMF3G06178	PMF2G06455	PMF2G06037	PMF3G00425	PMF2G07810	PMF2G06501	PMF2G03250
PMF2G03117	PMF2G05206	PMF2G06813	PMF2G01849	PMF2G07809	PMF3G06235	PMF2G06497	PMF2G06102	PMF3G00431	PMF2G07817	PMF2G06520	PMF2G03267
PMF2G03120	PMF2G05223	PMF2G06833	PMF2G01853	PMF2G07833	PMF3G06324	PMF2G06517	PMF2G06142	PMF3G00456	PMF2G07832	PMF2G06534	PMF2G03313
PMF2G03127	PMF2G05243	PMF2G06834	PMF2G01897	PMF2G07895	PMF3G06325	PMF2G06529	PMF2G06200	PMF3G00458	PMF2G07852	PMF2G06541	PMF2G03343
PMF2G03212	PMF2G05258	PMF2G06851	PMF2G01924	PMF2G07896	PMF3G06554	PMF2G06608	PMF2G06218	PMF3G00492	PMF2G07859	PMF2G06545	PMF2G03348
PMF2G03238	PMF2G05290	PMF2G06884	PMF2G01929	PMF2G07931	PMF3G06579	PMF2G06739	PMF2G06222	PMF3G00502	PMF2G07862	PMF2G06553	PMF2G03367
PMF2G03269	PMF2G05292	PMF2G06925	PMF2G01943	PMF2G07935	PMF3G06626	PMF2G06740	PMF2G06298	PMF3G00512	PMF2G07878	PMF2G06554	PMF2G03371
PMF2G03316	PMF2G05301	PMF2G06933	PMF2G01964	PMF2G07952	PMF3G06705	PMF2G06754	PMF2G06323	PMF3G00574	PMF2G07891	PMF2G06576	PMF2G03374
PMF2G03319	PMF2G05368	PMF2G06939	PMF2G01983	PMF2G07959	PMF3G06719	PMF2G06769	PMF2G06410	PMF3G00623	PMF2G07894	PMF2G06612	PMF2G03382
PMF2G03355	PMF2G05379	PMF2G06959	PMF2G02023	PMF2G07976	PMF3G06752	PMF2G06840	PMF2G06424	PMF3G00702	PMF2G07905	PMF2G06622	PMF2G03393
PMF2G03383	PMF2G05423	PMF2G06998	PMF2G02034	PMF3G00038	PMF3G06758	PMF2G06865	PMF2G06425	PMF3G00723	PMF2G07927	PMF2G06637	PMF2G03422
PMF2G03391	PMF2G05451	PMF2G07023	PMF2G02100	PMF3G00071	PMF3G06852	PMF2G06881	PMF2G06468	PMF3G00794	PMF2G07939	PMF2G06653	PMF2G03462
PMF2G03429	PMF2G05505	PMF2G07037	PMF2G02109	PMF3G00076	PMF3G06868	PMF2G06903	PMF2G06523	PMF3G00824	PMF2G07943	PMF2G06654	PMF2G03489
PMF2G03460	PMF2G05522	PMF2G07046	PMF2G02112	PMF3G00078	PMF3G06905	PMF2G06923	PMF2G06568	PMF3G00834	PMF2G07950	PMF2G06667	PMF2G03550
PMF2G03468	PMF2G05553	PMF2G07064	PMF2G02119	PMF3G00105	PMF3G07032	PMF2G07011	PMF2G06569	PMF3G00840	PMF2G07954	PMF2G06689	PMF2G03594
PMF2G03492	PMF2G05571	PMF2G07067	PMF2G02128	PMF3G00108	PMF3G07034	PMF2G07020	PMF2G06583	PMF3G00843	PMF2G07969	PMF2G06711	PMF2G03611
PMF2G03495	PMF2G05606	PMF2G07071	PMF2G02196	PMF3G00135	PMF3G07051	PMF2G07024	PMF2G06641	PMF3G00888	PMF2G07975	PMF2G06751	PMF2G03617
PMF2G03539	PMF2G05691	PMF2G07082	PMF2G02200	PMF3G00136	PMF3G07066	PMF2G07075	PMF2G06695	PMF3G00933	PMF3G00002	PMF2G06765	PMF2G03659
PMF2G03558	PMF2G05714	PMF2G07101	PMF2G02208	PMF3G00161	PMF3G07067	PMF2G07104	PMF2G06698	PMF3G00938	PMF3G00012	PMF2G06767	PMF2G03667
PMF2G03585	PMF2G05754	PMF2G07127	PMF2G02274	PMF3G00162	PMF3G07140	PMF2G07109	PMF2G06702	PMF3G00973	PMF3G00014	PMF2G06798	PMF2G03670
PMF2G03615	PMF2G05761	PMF2G07173	PMF2G02347	PMF3G00163	PMF3G07172	PMF2G07128	PMF2G06706	PMF3G00977	PMF3G00032	PMF2G06823	PMF2G03743
PMF2G03616	PMF2G05780	PMF2G07191	PMF2G02372	PMF3G00164	PMF3G07258	PMF2G07136	PMF2G06718	PMF3G00991	PMF3G00035	PMF2G06835	PMF2G03746
PMF2G03629	PMF2G05817	PMF2G07207	PMF2G02398	PMF3G00189	PMF3G07275	PMF2G07182	PMF2G06728	PMF3G01003	PMF3G00036	PMF2G06838	PMF2G03762
PMF2G03644	PMF2G05824	PMF2G07224	PMF2G02628	PMF3G00209	PMF3G07290	PMF2G07185	PMF2G06734	PMF3G01033	PMF3G00037	PMF2G06843	PMF2G03764
PMF2G03646	PMF2G05888	PMF2G07243	PMF2G02659	PMF3G00250	PMF3G07352	PMF2G07222	PMF2G06750	PMF3G01043	PMF3G00043	PMF2G06847	PMF2G03765
PMF2G03649	PMF2G05928	PMF2G07286	PMF2G02780	PMF3G00259	PMF3G07395	PMF2G07223	PMF2G06781	PMF3G01048	PMF3G00045	PMF2G06848	PMF2G03775
PMF2G03655	PMF2G05989	PMF2G07297	PMF2G02817	PMF3G00260	PMF3G07402	PMF2G07232	PMF2G06807	PMF3G01083	PMF3G00053	PMF2G06853	PMF2G03794
PMF2G03674	PMF2G05995	PMF2G07301	PMF2G02846	PMF3G00306	PMF3G07411	PMF2G07236	PMF2G06815	PMF3G01102	PMF3G00056	PMF2G06854	PMF2G03797
PMF2G03685	PMF2G06000	PMF2G07306	PMF2G02863	PMF3G00311	PMF3G07436	PMF2G07270	PMF2G06831	PMF3G01146	PMF3G00058	PMF2G06899	PMF2G03805
PMF2G03702	PMF2G06001	PMF2G07349	PMF2G02961	PMF3G00315	PMF3G07458	PMF2G07289	PMF2G06841	PMF3G01177	PMF3G00075	PMF2G06900	PMF2G03816
PMF2G03707	PMF2G06009	PMF2G07428	PMF2G03032	PMF3G00324	PMF3G07462	PMF2G07294	PMF2G06908	PMF3G01186	PMF3G00085	PMF2G06901	PMF2G03817
PMF2G03727	PMF2G06051	PMF2G07451	PMF2G03055	PMF3G00326	PMF3G07490	PMF2G07352	PMF2G06926	PMF3G01191	PMF3G00095	PMF2G06911	PMF2G03868
PMF2G03793	PMF2G06065	PMF2G07453	PMF2G03061	PMF3G00332	PMF3G07597	PMF2G07362	PMF2G06940	PMF3G01265	PMF3G00158	PMF2G06912	PMF2G03920
PMF2G03813	PMF2G06075	PMF2G07469	PMF2G03084	PMF3G00359	PMF3G07665	PMF2G07433	PMF2G06945	PMF3G01300	PMF3G00182	PMF2G06913	PMF2G03941
PMF2G03822	PMF2G06076	PMF2G07505	PMF2G03125	PMF3G00398	PMF3G07690	PMF2G07454	PMF2G06949	PMF3G01304	PMF3G00276	PMF2G06914	PMF2G03951
PMF2G03852	PMF2G06154	PMF2G07584	PMF2G03203	PMF3G00467	PMF3G07696	PMF2G07501	PMF2G06965	PMF3G01340	PMF3G00283	PMF2G06927	PMF2G03999
PMF2G03865	PMF2G06159	PMF2G07615	PMF2G03204	PMF3G00516	PMF3G07710	PMF2G07521	PMF2G06977	PMF3G01342	PMF3G00421	PMF2G06989	PMF2G04040
PMF2G03866	PMF2G06175	PMF2G07671	PMF2G03224	PMF3G00529	PMF3G07740	PMF2G07524	PMF2G06992	PMF3G01389	PMF3G00427	PMF2G06990	PMF2G04060
PMF2G03867	PMF2G06176	PMF2G07759	PMF2G03323	PMF3G00693	PMF3G07813	PMF2G07536	PMF2G07012	PMF3G01390	PMF3G00482	PMF2G06993	PMF2G04067
PMF2G03870	PMF2G06177	PMF2G07792	PMF2G03328	PMF3G00758	PMF3G07814	PMF2G07537	PMF2G07013	PMF3G01436	PMF3G00489	PMF2G07069	PMF2G04068
PMF2G03905	PMF2G06238	PMF2G07797	PMF2G03332	PMF3G00798	PMF3G07835	PMF2G07577	PMF2G07014	PMF3G01447	PMF3G00560	PMF2G07072	PMF2G04092
PMF2G03948	PMF2G06240	PMF2G07813	PMF2G03386	PMF3G00820	PMF3G07855	PMF2G07621	PMF2G07015	PMF3G01448	PMF3G00613	PMF2G07092	PMF2G04133
PMF2G03964	PMF2G06287	PMF2G07814	PMF2G03394	PMF3G00844	PMF3G07867	PMF2G07628	PMF2G07016	PMF3G01457	PMF3G00661	PMF2G07110	PMF2G04156
PMF2G03984	PMF2G06327	PMF2G07824	PMF2G03407	PMF3G00858	PMF3G07889	PMF2G07675	PMF2G07096	PMF3G01520	PMF3G00662	PMF2G07123	PMF2G04171
PMF2G04003	PMF2G06337	PMF2G07881	PMF2G03441	PMF3G00869	PMF3G07935	PMF2G07708	PMF2G07105	PMF3G01541	PMF3G00671	PMF2G07133	PMF2G04197
PMF2G04036	PMF2G06338	PMF2G07901	PMF2G03469	PMF3G00907	PMF3G08002	PMF2G07755	PMF2G07113	PMF3G01552	PMF3G00672	PMF2G07179	PMF2G04250
PMF2G04062	PMF2G06341	PMF2G07953	PMF2G03510	PMF3G00939	PMF3G08023	PMF2G07787	PMF2G07130	PMF3G01592	PMF3G00745	PMF2G07221	PMF2G04268
PMF2G04098	PMF2G06459	PMF3G00047	PMF2G03562	PMF3G00940	PMF3G08024	PMF2G07816	PMF2G07148	PMF3G01595	PMF3G00749	PMF2G07231	PMF2G04305
PMF2G04118	PMF2G06460	PMF3G00048	PMF2G03568	PMF3G00944	PMF3G08064	PMF2G07850	PMF2G07181	PMF3G01721	PMF3G00776	PMF2G07238	PMF2G04359
PMF2G04159	PMF2G06509	PMF3G00049	PMF2G03639	PMF3G00945	PMF3G08106	PMF2G07860	PMF2G07219	PMF3G01737	PMF3G00780	PMF2G07239	PMF2G04375
PMF2G04161	PMF2G06510	PMF3G00092	PMF2G03650	PMF3G00948	PMF3G08155	PMF2G07874	PMF2G07242	PMF3G01782	PMF3G00803	PMF2G07265	PMF2G04401
PMF2G04174	PMF2G06536	PMF3G00093	PMF2G03679	PMF3G00963	PMF3G08190	PMF2G07903	PMF2G07244	PMF3G01834	PMF3G00833	PMF2G07348	PMF2G04445
PMF2G04183	PMF2G06539	PMF3G00149	PMF2G03708	PMF3G01000	PMF3G08192	PMF2G07926	PMF2G07245	PMF3G01849	PMF3G00909	PMF2G07379	PMF2G04469
PMF2G04185	PMF2G06584	PMF3G00174	PMF2G03726	PMF3G01005	PMF3G08209	PMF2G07929	PMF2G07260	PMF3G01870	PMF3G00950	PMF2G07401	PMF2G04481
PMF2G04202	PMF2G06590	PMF3G00191	PMF2G03758	PMF3G01026	PMF3G08214	PMF3G00001	PMF2G07276	PMF3G01873	PMF3G01057	PMF2G07432	PMF2G04497
PMF2G04245	PMF2G06642	PMF3G00234	PMF2G03772	PMF3G01063	PMF3G08244	PMF3G00006	PMF2G07277	PMF3G01923	PMF3G01118	PMF2G07436	PMF2G04501
PMF2G04253	PMF2G06665	PMF3G00235	PMF2G03782	PMF3G01073	PMF3G08265	PMF3G00026	PMF2G07308	PMF3G01940	PMF3G01145	PMF2G07444	PMF2G04523
PMF2G04260	PMF2G06700	PMF3G00263	PMF2G03788	PMF3G01112	PMF3G08282	PMF3G00042	PMF2G07318	PMF3G01949	PMF3G01175	PMF2G07445	PMF2G04529
PMF2G04284	PMF2G06724	PMF3G00284	PMF2G03827	PMF3G01122	PMF3G08326	PMF3G00102	PMF2G07328	PMF3G01951	PMF3G01198	PMF2G07480	PMF2G04585
PMF2G04340	PMF2G06759	PMF3G00325	PMF2G03860	PMF3G01125	PMF3G08369	PMF3G00110	PMF2G07339	PMF3G01979	PMF3G01219	PMF2G07481	PMF2G04621
PMF2G04342	PMF2G06773	PMF3G00411	PMF2G03925	PMF3G01281	PMF4G00385	PMF3G00122	PMF2G07364	PMF3G02012	PMF3G01221	PMF2G07482	PMF2G04647
PMF2G04348	PMF2G06785	PMF3G00414	PMF2G03926	PMF3G01322	PMF4G00420	PMF3G00150	PMF2G07385	PMF3G02022	PMF3G01224	PMF2G07513	PMF2G04742
PMF2G04362	PMF2G06808	PMF3G00462	PMF2G03944	PMF3G01440	PMF4G00676	PMF3G00170	PMF2G07419	PMF3G02023	PMF3G01242	PMF2G07575	PMF2G04755
PMF2G04376	PMF2G06811	PMF3G00539	PMF2G03945	PMF3G01548	PMF4G00695	PMF3G00193	PMF2G07426	PMF3G02101	PMF3G01260	PMF2G07580	PMF2G04779
PMF2G04399	PMF2G06821	PMF3G00545	PMF2G03946	PMF3G01560	PMF4G00776	PMF3G00198	PMF2G07457	PMF3G02143	PMF3G01263	PMF2G07581	PMF2G04788
PMF2G04433	PMF2G06824	PMF3G00569	PMF2G03952	PMF3G01601	PMF4G00906	PMF3G00213	PMF2G07463	PMF3G02180	PMF3G01296	PMF2G07613	PMF2G04820
PMF2G04453	PMF2G06842	PMF3G00615	PMF2G03960	PMF3G01618	PMF4G00945	PMF3G00232	PMF2G07464	PMF3G02211	PMF3G01332	PMF2G07799	PMF2G04860
PMF2G04495	PMF2G06846	PMF3G00625	PMF2G04005	PMF3G01660	PMF4G01035	PMF3G00275	PMF2G07467	PMF3G02270	PMF3G01431	PMF2G07808	PMF2G04874
PMF2G04527	PMF2G06896	PMF3G00679	PMF2G04041	PMF3G01667	PMF4G01036	PMF3G00330	PMF2G07472	PMF3G02271	PMF3G01487	PMF2G07945	PMF2G04876
PMF2G04532	PMF2G06946	PMF3G00706	PMF2G04090	PMF3G01717	PMF4G01037	PMF3G00356	PMF2G07500	PMF3G02272	PMF3G01488	PMF2G07961	PMF2G04887
PMF2G04540	PMF2G06953	PMF3G00759	PMF2G04105	PMF3G01718	PMF4G01061	PMF3G00360	PMF2G07519	PMF3G02332	PMF3G01492	PMF2G07965	PMF2G04935
PMF2G04549	PMF2G06955	PMF3G00768	PMF2G04126	PMF3G01720	PMF4G01065	PMF3G00363	PMF2G07561	PMF3G02408	PMF3G01534	PMF3G00106	PMF2G04949
PMF2G04574	PMF2G06957	PMF3G00835	PMF2G04131	PMF3G01752	PMF4G01409	PMF3G00386	PMF2G07582	PMF3G02426	PMF3G01542	PMF3G00118	PMF2G04991
PMF2G04578	PMF2G07033	PMF3G00842	PMF2G04168	PMF3G01794	PMF4G01619	PMF3G00420	PMF2G07592	PMF3G02428	PMF3G01555	PMF3G00123	PMF2G05035
PMF2G04610	PMF2G07038	PMF3G00865	PMF2G04169	PMF3G01799	PMF4G01668	PMF3G00424	PMF2G07654	PMF3G02430	PMF3G01561	PMF3G00140	PMF2G05065
PMF2G04612	PMF2G07042	PMF3G00993	PMF2G04198	PMF3G01800	PMF4G01692	PMF3G00429	PMF2G07661	PMF3G02447	PMF3G01607	PMF3G00141	PMF2G05099
PMF2G04620	PMF2G07049	PMF3G00996	PMF2G04199	PMF3G01818	PMF4G01693	PMF3G00432	PMF2G07676	PMF3G02464	PMF3G01672	PMF3G00171	PMF2G05103
PMF2G04686	PMF2G07060	PMF3G01064	PMF2G04219	PMF3G01845	PMF4G01726	PMF3G00433	PMF2G07700	PMF3G02508	PMF3G01676	PMF3G00184	PMF2G05112
PMF2G04691	PMF2G07095	PMF3G01069	PMF2G04239	PMF3G01913	PMF4G02307	PMF3G00501	PMF2G07702	PMF3G02509	PMF3G01741	PMF3G00188	PMF2G05119
PMF2G04692	PMF2G07132	PMF3G01091	PMF2G04240	PMF3G01926	PMF4G02356	PMF3G00503	PMF2G07709	PMF3G02513	PMF3G01775	PMF3G00192	PMF2G05120
PMF2G04735	PMF2G07134	PMF3G01097	PMF2G04247	PMF3G01927	PMF4G02491	PMF3G00534	PMF2G07761	PMF3G02546	PMF3G01776	PMF3G00196	PMF2G05121
PMF2G04767	PMF2G07139	PMF3G01100	PMF2G04248	PMF3G01997	PMF4G02574	PMF3G00547	PMF2G07788	PMF3G02669	PMF3G01808	PMF3G00215	PMF2G05144
PMF2G04769	PMF2G07172	PMF3G01101	PMF2G04257	PMF3G02046	PMF4G02612	PMF3G00548	PMF2G07806	PMF3G02688	PMF3G01872	PMF3G00225	PMF2G05165
PMF2G04770	PMF2G07234	PMF3G01104	PMF2G04258	PMF3G02186	PMF4G02692	PMF3G00730	PMF2G07807	PMF3G02689	PMF3G01877	PMF3G00237	PMF2G05205
PMF2G04784	PMF2G07237	PMF3G01127	PMF2G04259	PMF3G02206	PMF4G02785	PMF3G00736	PMF2G07815	PMF3G02690	PMF3G01930	PMF3G00239	PMF2G05228
PMF2G04790	PMF2G07312	PMF3G01163	PMF2G04267	PMF3G02227	PMF4G02806	PMF3G00738	PMF2G07845	PMF3G02730	PMF3G02063	PMF3G00271	PMF2G05248
PMF2G04799	PMF2G07313	PMF3G01176	PMF2G04294	PMF3G02228	PMF4G02952	PMF3G00740	PMF2G07848	PMF3G02741	PMF3G02077	PMF3G00278	PMF2G05259
PMF2G04875	PMF2G07365	PMF3G01182	PMF2G04347	PMF3G02330	PMF4G03043	PMF3G00817	PMF2G07871	PMF3G02747	PMF3G02127	PMF3G00286	PMF2G05264
PMF2G04958	PMF2G07368	PMF3G01194	PMF2G04363	PMF3G02358	PMF4G03044	PMF3G00836	PMF2G07887	PMF3G02752	PMF3G02129	PMF3G00353	PMF2G05265
PMF2G04983	PMF2G07374	PMF3G01229	PMF2G04374	PMF3G02386	PMF4G03286	PMF3G00838	PMF2G07888	PMF3G02770	PMF3G02187	PMF3G00361	PMF2G05268
PMF2G05007	PMF2G07387	PMF3G01235	PMF2G04391	PMF3G02388	PMF4G03464	PMF3G00841	PMF2G07920	PMF3G02810	PMF3G02257	PMF3G00418	PMF2G05347
PMF2G05016	PMF2G07389	PMF3G01250	PMF2G04421	PMF3G02389	PMF4G03529	PMF3G00850	PMF2G07923	PMF3G02846	PMF3G02344	PMF3G00419	PMF2G05369
PMF2G05022	PMF2G07406	PMF3G01273	PMF2G04452	PMF3G02422	PMF4G03660	PMF3G00852	PMF2G07934	PMF3G02861	PMF3G02403	PMF3G00499	PMF2G05385
PMF2G05029	PMF2G07431	PMF3G01284	PMF2G04462	PMF3G02424	PMF4G03703	PMF3G00889	PMF2G07937	PMF3G02863	PMF3G02404	PMF3G00511	PMF2G05397
PMF2G05057	PMF2G07434	PMF3G01291	PMF2G04470	PMF3G02444	PMF4G03786	PMF3G00892	PMF2G07944	PMF3G02927	PMF3G02406	PMF3G00521	PMF2G05404
PMF2G05070	PMF2G07435	PMF3G01311	PMF2G04475	PMF3G02454	PMF4G03819	PMF3G00895	PMF3G00089	PMF3G02931	PMF3G02475	PMF3G00564	PMF2G05413
PMF2G05091	PMF2G07442	PMF3G01331	PMF2G04489	PMF3G02532	PMF4G03995	PMF3G00920	PMF3G00096	PMF3G02932	PMF3G02533	PMF3G00568	PMF2G05421
PMF2G05124	PMF2G07443	PMF3G01348	PMF2G04490	PMF3G02559	PMF4G04069	PMF3G00932	PMF3G00097	PMF3G03112	PMF3G02581	PMF3G00570	PMF2G05430
PMF2G05136	PMF2G07452	PMF3G01406	PMF2G04512	PMF3G02624	PMF4G04070	PMF3G00936	PMF3G00099	PMF3G03117	PMF3G02594	PMF3G00571	PMF2G05431
PMF2G05137	PMF2G07478	PMF3G01455	PMF2G04519	PMF3G02634	PMF4G04176	PMF3G00947	PMF3G00116	PMF3G03137	PMF3G02618	PMF3G00572	PMF2G05456
PMF2G05152	PMF2G07479	PMF3G01466	PMF2G04522	PMF3G02644	PMF4G04256	PMF3G00960	PMF3G00127	PMF3G03149	PMF3G02631	PMF3G00575	PMF2G05460
PMF2G05158	PMF2G07506	PMF3G01490	PMF2G04611	PMF3G02645	PMF4G04521	PMF3G00968	PMF3G00144	PMF3G03220	PMF3G02707	PMF3G00599	PMF2G05463
PMF2G05172	PMF2G07546	PMF3G01499	PMF2G04618	PMF3G02800	PMF4G04566	PMF3G00978	PMF3G00147	PMF3G03250	PMF3G02822	PMF3G00622	PMF2G05464
PMF2G05180	PMF2G07560	PMF3G01517	PMF2G04619	PMF3G02850	PMF4G04643	PMF3G01032	PMF3G00176	PMF3G03555	PMF3G02825	PMF3G00714	PMF2G05465
PMF2G05196	PMF2G07576	PMF3G01550	PMF2G04642	PMF3G02940	PMF4G04731	PMF3G01034	PMF3G00183	PMF3G03605	PMF3G02894	PMF3G00718	PMF2G05491
PMF2G05201	PMF2G07593	PMF3G01658	PMF2G04684	PMF3G02941	PMF4G04750	PMF3G01038	PMF3G00258	PMF3G03619	PMF3G02943	PMF3G00720	PMF2G05492
PMF2G05207	PMF2G07611	PMF3G01659	PMF2G04727	PMF3G02942	PMF4G04763	PMF3G01049	PMF3G00300	PMF3G03651	PMF3G02993	PMF3G00727	PMF2G05496
PMF2G05208	PMF2G07614	PMF3G01764	PMF2G04738	PMF3G03010	PMF4G04764	PMF3G01059	PMF3G00375	PMF3G03694	PMF3G03032	PMF3G00767	PMF2G05546
PMF2G05225	PMF2G07616	PMF3G01809	PMF2G04740	PMF3G03035	PMF4G04791	PMF3G01077	PMF3G00381	PMF3G03703	PMF3G03034	PMF3G00769	PMF2G05548
PMF2G05226	PMF2G07692	PMF3G01838	PMF2G04773	PMF3G03044	PMF4G04918	PMF3G01166	PMF3G00397	PMF3G03716	PMF3G03051	PMF3G00825	PMF2G05578
PMF2G05252	PMF2G07798	PMF3G01869	PMF2G04872	PMF3G03050	PMF4G04919	PMF3G01169	PMF3G00445	PMF3G03717	PMF3G03054	PMF3G00874	PMF2G05579
PMF2G05254	PMF2G07811	PMF3G01928	PMF2G04897	PMF3G03120	PMF4G04956	PMF3G01171	PMF3G00606	PMF3G03817	PMF3G03070	PMF3G00879	PMF2G05580
PMF2G05255	PMF2G07812	PMF3G01934	PMF2G04930	PMF3G03124	PMF4G05004	PMF3G01244	PMF3G00612	PMF3G03820	PMF3G03115	PMF3G00887	PMF2G05582
PMF2G05317	PMF2G07842	PMF3G01938	PMF2G04933	PMF3G03155	PMF4G05031	PMF3G01249	PMF3G00621	PMF3G03828	PMF3G03186	PMF3G00900	PMF2G05597
PMF2G05330	PMF2G07843	PMF3G01944	PMF2G04960	PMF3G03280	PMF4G05143	PMF3G01343	PMF3G00636	PMF3G03917	PMF3G03372	PMF3G00925	PMF2G05600
PMF2G05331	PMF2G07858	PMF3G01945	PMF2G04982	PMF3G03289	PMF4G05658	PMF3G01423	PMF3G00715	PMF3G04000	PMF3G03451	PMF3G00969	PMF2G05605
PMF2G05360	PMF2G07882	PMF3G01959	PMF2G05042	PMF3G03290	PMF4G05708	PMF3G01435	PMF3G00728	PMF3G04253	PMF3G03510	PMF3G01014	PMF2G05609
PMF2G05362	PMF2G07885	PMF3G02014	PMF2G05058	PMF3G03323	PMF4G05818	PMF3G01456	PMF3G00734	PMF3G04430	PMF3G03552	PMF3G01078	PMF2G05633
PMF2G05376	PMF2G07902	PMF3G02020	PMF2G05066	PMF3G03324	PMF4G05877	PMF3G01478	PMF3G00748	PMF3G04432	PMF3G03606	PMF3G01089	PMF2G05634
PMF2G05398	PMF2G07924	PMF3G02059	PMF2G05067	PMF3G03325	PMF4G05920	PMF3G01498	PMF3G00772	PMF3G04433	PMF3G03609	PMF3G01095	PMF2G05638
PMF2G05426	PMF2G07930	PMF3G02110	PMF2G05071	PMF3G03356	PMF4G05924	PMF3G01518	PMF3G00773	PMF3G04480	PMF3G03630	PMF3G01108	PMF2G05640
PMF2G05427	PMF2G07974	PMF3G02137	PMF2G05078	PMF3G03373	PMF4G05944	PMF3G01546	PMF3G00789	PMF3G04503	PMF3G03684	PMF3G01119	PMF2G05750
PMF2G05454	PMF3G00007	PMF3G02202	PMF2G05090	PMF3G03376	PMF4G05945	PMF3G01588	PMF3G00818	PMF3G04624	PMF3G03685	PMF3G01172	PMF2G05762
PMF2G05455	PMF3G00111	PMF3G02253	PMF2G05092	PMF3G03388	PMF4G05984	PMF3G01665	PMF3G00819	PMF3G04723	PMF3G03690	PMF3G01180	PMF2G05763
PMF2G05459	PMF3G00133	PMF3G02258	PMF2G05115	PMF3G03402	PMF4G06211	PMF3G01674	PMF3G00821	PMF3G04729	PMF3G03696	PMF3G01187	PMF2G05775
PMF2G05484	PMF3G00143	PMF3G02260	PMF2G05167	PMF3G03653	PMF4G06314	PMF3G01688	PMF3G00830	PMF3G04756	PMF3G03936	PMF3G01190	PMF2G05803
PMF2G05519	PMF3G00146	PMF3G02280	PMF2G05169	PMF3G03655	PMF4G06345	PMF3G01692	PMF3G00837	PMF3G04767	PMF3G03937	PMF3G01200	PMF2G05807
PMF2G05534	PMF3G00159	PMF3G02286	PMF2G05203	PMF3G03698	PMF4G06444	PMF3G01732	PMF3G00849	PMF3G04803	PMF3G03943	PMF3G01234	PMF2G05818
PMF2G05540	PMF3G00160	PMF3G02289	PMF2G05209	PMF3G03816	PMF4G06464	PMF3G01748	PMF3G00856	PMF3G04890	PMF3G03963	PMF3G01236	PMF2G05849
PMF2G05577	PMF3G00167	PMF3G02303	PMF2G05235	PMF3G03919	PMF4G06476	PMF3G01750	PMF3G00871	PMF3G04891	PMF3G03966	PMF3G01240	PMF2G05976
PMF2G05643	PMF3G00201	PMF3G02313	PMF2G05244	PMF3G04074	PMF4G06535	PMF3G01758	PMF3G00873	PMF3G04911	PMF3G04084	PMF3G01251	PMF2G06003
PMF2G05721	PMF3G00214	PMF3G02322	PMF2G05246	PMF3G04075	PMF4G06594	PMF3G01814	PMF3G00904	PMF3G04976	PMF3G04146	PMF3G01270	PMF2G06048
PMF2G05743	PMF3G00244	PMF3G02353	PMF2G05253	PMF3G04076	PMF4G06595	PMF3G01817	PMF3G00910	PMF3G05194	PMF3G04338	PMF3G01271	PMF2G06053
PMF2G05764	PMF3G00270	PMF3G02356	PMF2G05273	PMF3G04078	PMF4G06654	PMF3G01826	PMF3G00912	PMF3G05246	PMF3G04346	PMF3G01272	PMF2G06058
PMF2G05771	PMF3G00320	PMF3G02359	PMF2G05274	PMF3G04088	PMF4G06662	PMF3G01851	PMF3G00919	PMF3G05356	PMF3G04790	PMF3G01303	PMF2G06060
PMF2G05774	PMF3G00331	PMF3G02360	PMF2G05332	PMF3G04186	PMF4G06664	PMF3G01909	PMF3G00921	PMF3G05394	PMF3G05005	PMF3G01321	PMF2G06069
PMF2G05784	PMF3G00339	PMF3G02494	PMF2G05337	PMF3G04187	PMF4G06704	PMF3G01910	PMF3G00931	PMF3G05436	PMF3G05264	PMF3G01329	PMF2G06074
PMF2G05786	PMF3G00351	PMF3G02512	PMF2G05363	PMF3G04254	PMF5G00121	PMF3G01933	PMF3G00970	PMF3G05477	PMF3G05289	PMF3G01407	PMF2G06101
PMF2G05788	PMF3G00389	PMF3G02527	PMF2G05378	PMF3G04416	PMF5G00131	PMF3G01942	PMF3G00971	PMF3G05495	PMF3G05306	PMF3G01479	PMF2G06141
PMF2G05791	PMF3G00399	PMF3G02543	PMF2G05381	PMF3G04501	PMF5G00179	PMF3G01946	PMF3G00972	PMF3G05593	PMF3G05361	PMF3G01503	PMF2G06158
PMF2G05813	PMF3G00443	PMF3G02545	PMF2G05422	PMF3G04502	PMF5G00246	PMF3G01948	PMF3G00974	PMF3G05654	PMF3G05392	PMF3G01523	PMF2G06168
PMF2G05851	PMF3G00449	PMF3G02584	PMF2G05438	PMF3G04613	PMF5G00307	PMF3G02009	PMF3G00980	PMF3G05698	PMF3G05503	PMF3G01524	PMF2G06199
PMF2G05866	PMF3G00460	PMF3G02601	PMF2G05443	PMF3G05079	PMF5G00322	PMF3G02042	PMF3G00981	PMF3G05827	PMF3G05525	PMF3G01535	PMF2G06237
PMF2G05884	PMF3G00514	PMF3G02630	PMF2G05452	PMF3G05203	PMF5G00330	PMF3G02062	PMF3G01021	PMF3G05830	PMF3G05546	PMF3G01538	PMF2G06270
PMF2G05885	PMF3G00552	PMF3G02786	PMF2G05466	PMF3G05261	PMF5G00343	PMF3G02076	PMF3G01054	PMF3G05832	PMF3G05714	PMF3G01574	PMF2G06356
PMF2G05891	PMF3G00553	PMF3G02823	PMF2G05499	PMF3G05270	PMF5G00360	PMF3G02078	PMF3G01062	PMF3G05854	PMF3G05824	PMF3G01599	PMF2G06357
PMF2G05975	PMF3G00624	PMF3G02871	PMF2G05506	PMF3G05299	PMF5G00364	PMF3G02093	PMF3G01092	PMF3G05871	PMF3G05902	PMF3G01687	PMF2G06372
PMF2G05979	PMF3G00626	PMF3G02884	PMF2G05528	PMF3G05349	PMF5G00397	PMF3G02100	PMF3G01105	PMF3G05891	PMF3G05934	PMF3G01700	PMF2G06470
PMF2G06005	PMF3G00628	PMF3G02923	PMF2G05535	PMF3G05353	PMF5G00401	PMF3G02109	PMF3G01178	PMF3G05892	PMF3G06039	PMF3G01761	PMF2G06478
PMF2G06017	PMF3G00665	PMF3G03003	PMF2G05545	PMF3G05398	PMF5G00402	PMF3G02122	PMF3G01226	PMF3G05900	PMF3G06126	PMF3G01767	PMF2G06487
PMF2G06018	PMF3G00673	PMF3G03023	PMF2G05567	PMF3G05470	PMF5G00409	PMF3G02133	PMF3G01227	PMF3G05972	PMF3G06143	PMF3G01770	PMF2G06498
PMF2G06070	PMF3G00700	PMF3G03025	PMF2G05599	PMF3G05479	PMF5G00423	PMF3G02229	PMF3G01262	PMF3G06008	PMF3G06204	PMF3G01771	PMF2G06527
PMF2G06091	PMF3G00722	PMF3G03045	PMF2G05601	PMF3G05490	PMF5G00432	PMF3G02274	PMF3G01268	PMF3G06140	PMF3G06215	PMF3G01777	PMF2G06542
PMF2G06092	PMF3G00756	PMF3G03047	PMF2G05607	PMF3G05508	PMF5G00433	PMF3G02275	PMF3G01393	PMF3G06142	PMF3G06241	PMF3G01787	PMF2G06564
PMF2G06096	PMF3G00793	PMF3G03079	PMF2G05628	PMF3G05509	PMF5G00436	PMF3G02276	PMF3G01403	PMF3G06232	PMF3G06283	PMF3G01788	PMF2G06565
PMF2G06099	PMF3G00839	PMF3G03096	PMF2G05650	PMF3G05558	PMF5G00500	PMF3G02317	PMF3G01404	PMF3G06236	PMF3G06306	PMF3G01789	PMF2G06593
PMF2G06104	PMF3G00851	PMF3G03185	PMF2G05653	PMF3G05559	PMF5G00546	PMF3G02326	PMF3G01413	PMF3G06254	PMF3G06343	PMF3G01804	PMF2G06596
PMF2G06133	PMF3G00868	PMF3G03374	PMF2G05690	PMF3G05560	PMF5G00759	PMF3G02331	PMF3G01453	PMF3G06313	PMF3G06373	PMF3G01806	PMF2G06599
PMF2G06144	PMF3G00872	PMF3G03421	PMF2G05694	PMF3G05652	PMF5G00761	PMF3G02352	PMF3G01482	PMF3G06344	PMF3G06410	PMF3G01836	PMF2G06601
PMF2G06147	PMF3G00905	PMF3G03488	PMF2G05723	PMF3G05662	PMF5G00775	PMF3G02410	PMF3G01516	PMF3G06369	PMF3G06416	PMF3G01840	PMF2G06613
PMF2G06155	PMF3G00911	PMF3G03493	PMF2G05752	PMF3G05664	PMF5G00785	PMF3G02415	PMF3G01544	PMF3G06389	PMF3G06432	PMF3G01852	PMF2G06629
PMF2G06156	PMF3G00916	PMF3G03540	PMF2G05776	PMF3G05666	PMF5G00864	PMF3G02420	PMF3G01551	PMF3G06395	PMF3G06441	PMF3G01886	PMF2G06657
PMF2G06212	PMF3G00926	PMF3G03587	PMF2G05811	PMF3G05676	PMF5G00941	PMF3G02421	PMF3G01564	PMF3G06399	PMF3G06464	PMF3G01939	PMF2G06658
PMF2G06220	PMF3G00946	PMF3G03697	PMF2G05826	PMF3G05825	PMF5G00946	PMF3G02445	PMF3G01565	PMF3G06402	PMF3G06589	PMF3G01982	PMF2G06679
PMF2G06221	PMF3G00964	PMF3G03840	PMF2G05860	PMF3G05872	PMF5G00947	PMF3G02465	PMF3G01586	PMF3G06447	PMF3G06723	PMF3G02010	PMF2G06681
PMF2G06223	PMF3G01002	PMF3G03852	PMF2G05862	PMF3G05887	PMF5G00991	PMF3G02495	PMF3G01587	PMF3G06576	PMF3G06743	PMF3G02034	PMF2G06682
PMF2G06224	PMF3G01023	PMF3G03853	PMF2G05886	PMF3G05941	PMF5G01078	PMF3G02523	PMF3G01597	PMF3G06599	PMF3G06750	PMF3G02068	PMF2G06685
PMF2G06231	PMF3G01024	PMF3G03933	PMF2G05994	PMF3G05979	PMF5G01122	PMF3G02569	PMF3G01628	PMF3G06629	PMF3G06764	PMF3G02073	PMF2G06708
PMF2G06239	PMF3G01079	PMF3G04024	PMF2G05998	PMF3G05985	PMF5G01123	PMF3G02603	PMF3G01642	PMF3G06663	PMF3G06766	PMF3G02139	PMF2G06715
PMF2G06273	PMF3G01088	PMF3G04520	PMF2G06006	PMF3G06109	PMF5G01134	PMF3G02620	PMF3G01670	PMF3G06677	PMF3G06792	PMF3G02166	PMF2G06758
PMF2G06285	PMF3G01117	PMF3G04664	PMF2G06014	PMF3G06112	PMF5G01174	PMF3G02699	PMF3G01719	PMF3G06696	PMF3G06890	PMF3G02188	PMF2G06771
PMF2G06286	PMF3G01126	PMF3G05088	PMF2G06026	PMF3G06113	PMF5G01198	PMF3G02704	PMF3G01730	PMF3G06725	PMF3G06915	PMF3G02197	PMF2G06788
PMF2G06301	PMF3G01149	PMF3G05318	PMF2G06027	PMF3G06147	PMF5G01220	PMF3G02762	PMF3G01736	PMF3G06740	PMF3G06926	PMF3G02210	PMF2G06816
PMF2G06316	PMF3G01152	PMF3G05379	PMF2G06052	PMF3G06222	PMF5G01293	PMF3G02777	PMF3G01746	PMF3G06751	PMF3G06981	PMF3G02241	PMF2G06858
PMF2G06318	PMF3G01233	PMF3G05431	PMF2G06054	PMF3G06272	PMF5G01360	PMF3G02814	PMF3G01803	PMF3G06786	PMF3G06984	PMF3G02310	PMF2G06878
PMF2G06336	PMF3G01245	PMF3G05439	PMF2G06110	PMF3G06285	PMF5G01422	PMF3G02857	PMF3G01824	PMF3G06860	PMF3G06985	PMF3G02314	PMF2G06879
PMF2G06342	PMF3G01261	PMF3G05442	PMF2G06128	PMF3G06348	PMF5G01516	PMF3G02928	PMF3G01825	PMF3G06896	PMF3G07005	PMF3G02349	PMF2G06888
PMF2G06344	PMF3G01294	PMF3G05468	PMF2G06157	PMF3G06365	PMF5G01586	PMF3G02984	PMF3G01857	PMF3G06973	PMF3G07063	PMF3G02488	PMF2G06902
PMF2G06355	PMF3G01295	PMF3G05482	PMF2G06161	PMF3G06400	PMF5G01611	PMF3G03009	PMF3G02006	PMF3G06974	PMF3G07076	PMF3G02510	PMF2G06905
PMF2G06359	PMF3G01336	PMF3G05494	PMF2G06197	PMF3G06413	PMF5G01613	PMF3G03014	PMF3G02104	PMF3G07138	PMF3G07117	PMF3G02511	PMF2G06909
PMF2G06369	PMF3G01391	PMF3G05543	PMF2G06206	PMF3G06430	PMF5G01672	PMF3G03015	PMF3G02111	PMF3G07192	PMF3G07123	PMF3G02522	PMF2G06920
PMF2G06383	PMF3G01392	PMF3G05553	PMF2G06236	PMF3G06442	PMF5G01701	PMF3G03190	PMF3G02150	PMF3G07259	PMF3G07128	PMF3G02536	PMF2G06934
PMF2G06420	PMF3G01405	PMF3G05570	PMF2G06299	PMF3G06503	PMF5G01708	PMF3G03438	PMF3G02152	PMF3G07279	PMF3G07134	PMF3G02538	PMF2G06962
PMF2G06435	PMF3G01411	PMF3G05602	PMF2G06300	PMF3G06524	PMF5G01743	PMF3G03467	PMF3G02162	PMF3G07321	PMF3G07135	PMF3G02568	PMF2G07031
PMF2G06443	PMF3G01427	PMF3G05691	PMF2G06312	PMF3G06525	PMF5G01747	PMF3G03616	PMF3G02174	PMF3G07327	PMF3G07137	PMF3G02576	PMF2G07032
PMF2G06488	PMF3G01433	PMF3G05823	PMF2G06313	PMF3G06541	PMF5G01782	PMF3G03633	PMF3G02193	PMF3G07332	PMF3G07183	PMF3G02614	PMF2G07058
PMF2G06492	PMF3G01458	PMF3G05829	PMF2G06314	PMF3G06547	PMF5G01814	PMF3G03673	PMF3G02267	PMF3G07349	PMF3G07188	PMF3G02666	PMF2G07076
PMF2G06496	PMF3G01494	PMF3G05867	PMF2G06360	PMF3G06550	PMF5G01816	PMF3G03709	PMF3G02300	PMF3G07354	PMF3G07195	PMF3G02683	PMF2G07085
PMF2G06508	PMF3G01497	PMF3G05868	PMF2G06362	PMF3G06555	PMF5G01833	PMF3G03747	PMF3G02327	PMF3G07418	PMF3G07209	PMF3G02697	PMF2G07129
PMF2G06544	PMF3G01509	PMF3G05875	PMF2G06373	PMF3G06556	PMF5G01876	PMF3G03790	PMF3G02345	PMF3G07465	PMF3G07235	PMF3G02698	PMF2G07152
PMF2G06546	PMF3G01526	PMF3G05929	PMF2G06381	PMF3G06559	PMF5G01879	PMF3G03795	PMF3G02355	PMF3G07469	PMF3G07325	PMF3G02731	PMF2G07153
PMF2G06559	PMF3G01537	PMF3G05944	PMF2G06427	PMF3G06567	PMF5G01894	PMF3G03812	PMF3G02525	PMF3G07470	PMF3G07344	PMF3G02737	PMF2G07215
PMF2G06567	PMF3G01570	PMF3G05954	PMF2G06437	PMF3G06568	PMF5G01909	PMF3G03824	PMF3G02582	PMF3G07505	PMF3G07420	PMF3G02761	PMF2G07229
PMF2G06570	PMF3G01661	PMF3G06011	PMF2G06469	PMF3G06620	PMF5G01999	PMF3G03836	PMF3G02600	PMF3G07522	PMF3G07446	PMF3G02769	PMF2G07252
PMF2G06577	PMF3G01664	PMF3G06035	PMF2G06471	PMF3G06627	PMF5G02068	PMF3G03837	PMF3G02609	PMF3G07529	PMF3G07510	PMF3G02771	PMF2G07267
PMF2G06594	PMF3G01685	PMF3G06119	PMF2G06484	PMF3G06710	PMF5G02077	PMF3G03901	PMF3G02616	PMF3G07544	PMF3G07511	PMF3G02774	PMF2G07278
PMF2G06595	PMF3G01778	PMF3G06125	PMF2G06493	PMF3G06730	PMF5G02104	PMF3G03921	PMF3G02637	PMF3G07620	PMF3G07515	PMF3G02821	PMF2G07303
PMF2G06598	PMF3G01908	PMF3G06127	PMF2G06543	PMF3G06744	PMF5G02128	PMF3G03955	PMF3G02654	PMF3G07678	PMF3G07543	PMF3G02864	PMF2G07317
PMF2G06602	PMF3G02013	PMF3G06160	PMF2G06578	PMF3G06763	PMF5G02165	PMF3G04215	PMF3G02668	PMF3G07722	PMF3G07605	PMF3G02870	PMF2G07319
PMF2G06616	PMF3G02027	PMF3G06162	PMF2G06600	PMF3G06768	PMF5G02170	PMF3G04269	PMF3G02711	PMF3G07765	PMF3G07607	PMF3G02892	PMF2G07320
PMF2G06617	PMF3G02030	PMF3G06165	PMF2G06609	PMF3G06847	PMF5G02189	PMF3G04309	PMF3G02743	PMF3G07777	PMF3G07618	PMF3G02893	PMF2G07337
PMF2G06626	PMF3G02031	PMF3G06186	PMF2G06615	PMF3G06857	PMF5G02190	PMF3G04490	PMF3G02768	PMF3G07858	PMF3G07657	PMF3G02903	PMF2G07356
PMF2G06628	PMF3G02033	PMF3G06187	PMF2G06644	PMF3G06874	PMF5G02228	PMF3G04511	PMF3G02782	PMF3G07901	PMF3G07691	PMF3G02904	PMF2G07367
PMF2G06632	PMF3G02054	PMF3G06189	PMF2G06645	PMF3G06917	PMF5G02282	PMF3G04548	PMF3G02784	PMF3G07915	PMF3G07693	PMF3G02911	PMF2G07386
PMF2G06636	PMF3G02056	PMF3G06257	PMF2G06648	PMF3G06933	PMF5G02308	PMF3G04552	PMF3G02830	PMF3G07950	PMF3G07733	PMF3G02913	PMF2G07395
PMF2G06677	PMF3G02057	PMF3G06264	PMF2G06674	PMF3G06980	PMF5G02324	PMF3G04665	PMF3G02845	PMF3G08003	PMF3G07817	PMF3G02978	PMF2G07396
PMF2G06701	PMF3G02079	PMF3G06266	PMF2G06727	PMF3G06988	PMF5G02355	PMF3G04673	PMF3G02847	PMF3G08041	PMF3G07838	PMF3G03017	PMF2G07397
PMF2G06704	PMF3G02094	PMF3G06267	PMF2G06746	PMF3G07011	PMF5G02362	PMF3G04757	PMF3G02860	PMF3G08042	PMF3G07845	PMF3G03038	PMF2G07409
PMF2G06710	PMF3G02191	PMF3G06297	PMF2G06768	PMF3G07028	PMF5G02463	PMF3G04804	PMF3G02895	PMF3G08053	PMF3G07848	PMF3G03039	PMF2G07458
PMF2G06720	PMF3G02208	PMF3G06392	PMF2G06770	PMF3G07227	PMF5G02632	PMF3G04825	PMF3G03095	PMF3G08080	PMF3G07849	PMF3G03103	PMF2G07461
PMF2G06726	PMF3G02266	PMF3G06397	PMF2G06774	PMF3G07236	PMF5G02633	PMF3G04892	PMF3G03098	PMF3G08100	PMF3G07853	PMF3G03146	PMF2G07491
PMF2G06729	PMF3G02315	PMF3G06424	PMF2G06784	PMF3G07315	PMF5G02648	PMF3G04991	PMF3G03169	PMF3G08107	PMF3G07882	PMF3G03152	PMF2G07493
PMF2G06730	PMF3G02547	PMF3G06439	PMF2G06795	PMF3G07353	PMF5G02684	PMF3G05016	PMF3G03253	PMF3G08111	PMF3G07912	PMF3G03293	PMF2G07498
PMF2G06731	PMF3G02562	PMF3G06587	PMF2G06817	PMF3G07412	PMF5G02689	PMF3G05078	PMF3G03341	PMF3G08233	PMF3G07922	PMF3G03476	PMF2G07503
PMF2G06732	PMF3G02577	PMF3G06611	PMF2G06830	PMF3G07428	PMF5G02719	PMF3G05105	PMF3G03342	PMF3G08234	PMF3G07937	PMF3G03691	PMF2G07512
PMF2G06733	PMF3G02701	PMF3G06662	PMF2G06880	PMF3G07466	PMF5G02744	PMF3G05112	PMF3G03424	PMF3G08251	PMF3G07940	PMF3G03796	PMF2G07535
PMF2G06752	PMF3G02736	PMF3G06759	PMF2G06906	PMF3G07482	PMF5G02753	PMF3G05168	PMF3G03429	PMF3G08275	PMF3G07956	PMF3G03905	PMF2G07585
PMF2G06760	PMF3G02745	PMF3G06778	PMF2G06961	PMF3G07483	PMF5G02758	PMF3G05244	PMF3G03443	PMF3G08295	PMF3G08089	PMF3G03927	PMF2G07587
PMF2G06772	PMF3G02772	PMF3G06783	PMF2G06966	PMF3G07493	PMF5G02845	PMF3G05249	PMF3G03474	PMF3G08328	PMF3G08091	PMF3G03939	PMF2G07588
PMF2G06790	PMF3G02795	PMF3G06793	PMF2G06967	PMF3G07503	PMF5G02872	PMF3G05263	PMF3G03477	PMF3G08331	PMF3G08096	PMF3G03957	PMF2G07600
PMF2G06800	PMF3G02801	PMF3G06823	PMF2G06968	PMF3G07514	PMF5G02883	PMF3G05274	PMF3G03527	PMF3G08337	PMF3G08159	PMF3G03986	PMF2G07620
PMF2G06818	PMF3G02812	PMF3G06855	PMF2G06995	PMF3G07534	PMF5G02938	PMF3G05275	PMF3G03558	PMF3G08380	PMF3G08300	PMF3G04011	PMF2G07633
PMF2G06827	PMF3G02876	PMF3G06856	PMF2G06996	PMF3G07552	PMF5G02976	PMF3G05288	PMF3G03604	PMF3G08385	PMF3G08308	PMF3G04093	PMF2G07642
PMF2G06852	PMF3G02922	PMF3G06865	PMF2G07004	PMF3G07553	PMF5G03022	PMF3G05295	PMF3G03620	PMF3G08390	PMF3G08316	PMF3G04170	PMF2G07649
PMF2G06869	PMF3G02935	PMF3G06867	PMF2G07007	PMF3G07557	PMF5G03032	PMF3G05358	PMF3G03622	PMF3G08427	PMF3G08338	PMF3G04431	PMF2G07667
PMF2G06882	PMF3G02994	PMF3G06871	PMF2G07021	PMF3G07565	PMF5G03066	PMF3G05454	PMF3G03704	PMF3G08431	PMF3G08339	PMF3G04542	PMF2G07691
PMF2G06886	PMF3G03031	PMF3G06876	PMF2G07027	PMF3G07572	PMF5G03068	PMF3G05481	PMF3G03741	PMF4G00008	PMF3G08352	PMF3G04608	PMF2G07746
PMF2G06887	PMF3G03171	PMF3G06904	PMF2G07029	PMF3G07606	PMF5G03130	PMF3G05556	PMF3G03847	PMF4G00065	PMF3G08355	PMF3G04843	PMF2G07828
PMF2G06889	PMF3G03176	PMF3G06978	PMF2G07039	PMF3G07617	PMF5G03135	PMF3G05620	PMF3G03914	PMF4G00072	PMF3G08450	PMF3G04851	PMF2G07834
PMF2G06921	PMF3G03199	PMF3G06993	PMF2G07120	PMF3G07634	PMF5G03173	PMF3G05725	PMF3G03915	PMF4G00080	PMF4G00043	PMF3G05193	PMF2G07836
PMF2G06924	PMF3G03246	PMF3G06994	PMF2G07140	PMF3G07646	PMF5G03345	PMF3G05755	PMF3G03953	PMF4G00152	PMF4G00067	PMF3G05346	PMF2G07837
PMF2G06935	PMF3G03275	PMF3G07000	PMF2G07150	PMF3G07686	PMF5G03373	PMF3G05774	PMF3G03958	PMF4G00154	PMF4G00126	PMF3G05363	PMF2G07838
PMF2G06956	PMF3G03285	PMF3G07022	PMF2G07175	PMF3G07734	PMF5G03411	PMF3G05783	PMF3G03959	PMF4G00169	PMF4G00132	PMF3G05366	PMF2G07853
PMF2G06963	PMF3G03288	PMF3G07053	PMF2G07177	PMF3G07741	PMF5G03413	PMF3G05821	PMF3G04013	PMF4G00339	PMF4G00161	PMF3G05402	PMF2G07857
PMF2G06980	PMF3G03321	PMF3G07061	PMF2G07192	PMF3G07840	PMF5G03429	PMF3G05822	PMF3G04030	PMF4G00423	PMF4G00196	PMF3G05471	PMF2G07870
PMF2G06997	PMF3G03422	PMF3G07102	PMF2G07208	PMF3G07852	PMF5G03443	PMF3G05843	PMF3G04087	PMF4G00424	PMF4G00317	PMF3G05554	PMF2G07879
PMF2G07005	PMF3G03425	PMF3G07106	PMF2G07209	PMF3G07863	PMF5G03542	PMF3G05844	PMF3G04314	PMF4G00489	PMF4G00318	PMF3G05660	PMF2G07884
PMF2G07025	PMF3G03490	PMF3G07129	PMF2G07214	PMF3G07865	PMF5G03553	PMF3G05846	PMF3G04336	PMF4G00667	PMF4G00418	PMF3G05683	PMF2G07892
PMF2G07034	PMF3G03612	PMF3G07133	PMF2G07225	PMF3G07906	PMF5G03564	PMF3G05924	PMF3G04450	PMF4G00783	PMF4G00446	PMF3G05697	PMF2G07940
PMF2G07040	PMF3G03617	PMF3G07143	PMF2G07246	PMF3G07908	PMF5G03569	PMF3G05928	PMF3G04479	PMF4G00885	PMF4G00555	PMF3G05701	PMF2G07942
PMF2G07050	PMF3G03894	PMF3G07160	PMF2G07251	PMF3G07955	PMF5G03572	PMF3G05943	PMF3G04759	PMF4G00886	PMF4G00642	PMF3G05703	PMF2G07949
PMF2G07054	PMF3G03897	PMF3G07171	PMF2G07257	PMF3G08087	PMF5G03663	PMF3G06021	PMF3G05106	PMF4G00913	PMF4G00670	PMF3G05734	PMF2G07957
PMF2G07057	PMF3G03898	PMF3G07189	PMF2G07326	PMF3G08088	PMF5G03665	PMF3G06033	PMF3G05172	PMF4G00950	PMF4G00711	PMF3G05784	PMF2G07963
PMF2G07061	PMF3G03960	PMF3G07282	PMF2G07327	PMF3G08113	PMF5G03666	PMF3G06042	PMF3G05378	PMF4G00984	PMF4G00749	PMF3G05849	PMF3G00004
PMF2G07078	PMF3G03974	PMF3G07308	PMF2G07331	PMF3G08117	PMF5G03669	PMF3G06063	PMF3G05478	PMF4G00988	PMF4G00762	PMF3G05874	PMF3G00009
PMF2G07098	PMF3G04319	PMF3G07311	PMF2G07342	PMF3G08124	PMF5G03670	PMF3G06069	PMF3G05492	PMF4G01026	PMF4G00770	PMF3G05877	PMF3G00027
PMF2G07102	PMF3G04340	PMF3G07328	PMF2G07347	PMF3G08148	PMF5G03671	PMF3G06078	PMF3G05493	PMF4G01038	PMF4G00790	PMF3G05962	PMF3G00034
PMF2G07111	PMF3G04605	PMF3G07336	PMF2G07350	PMF3G08149	PMF5G03685	PMF3G06106	PMF3G05537	PMF4G01048	PMF4G00884	PMF3G06030	PMF3G00041
PMF2G07112	PMF3G04691	PMF3G07372	PMF2G07369	PMF3G08151	PMF5G03725	PMF3G06156	PMF3G05573	PMF4G01320	PMF4G00994	PMF3G06034	PMF3G00052
PMF2G07115	PMF3G04719	PMF3G07404	PMF2G07371	PMF3G08195	PMF5G03806	PMF3G06157	PMF3G05640	PMF4G01321	PMF4G01001	PMF3G06058	PMF3G00065
PMF2G07116	PMF3G04768	PMF3G07408	PMF2G07376	PMF3G08255	PMF5G03862	PMF3G06179	PMF3G05641	PMF4G01380	PMF4G01014	PMF3G06059	PMF3G00069
PMF2G07119	PMF3G04776	PMF3G07430	PMF2G07394	PMF3G08258	PMF5G03883	PMF3G06180	PMF3G05667	PMF4G01393	PMF4G01028	PMF3G06060	PMF3G00074
PMF2G07124	PMF3G04794	PMF3G07441	PMF2G07402	PMF3G08261	PMF5G03907	PMF3G06182	PMF3G05726	PMF4G01474	PMF4G01058	PMF3G06089	PMF3G00100
PMF2G07144	PMF3G04893	PMF3G07471	PMF2G07418	PMF3G08263	PMF5G03966	PMF3G06183	PMF3G05785	PMF4G01476	PMF4G01062	PMF3G06100	PMF3G00104
PMF2G07169	PMF3G04894	PMF3G07530	PMF2G07425	PMF3G08264	PMF5G03995	PMF3G06216	PMF3G05807	PMF4G01508	PMF4G01210	PMF3G06103	PMF3G00107
PMF2G07170	PMF3G04979	PMF3G07578	PMF2G07455	PMF3G08270	PMF5G04032	PMF3G06253	PMF3G05885	PMF4G01512	PMF4G01231	PMF3G06114	PMF3G00121
PMF2G07174	PMF3G04983	PMF3G07587	PMF2G07456	PMF3G08303	PMF5G04090	PMF3G06255	PMF3G05893	PMF4G01523	PMF4G01291	PMF3G06128	PMF3G00130
PMF2G07176	PMF3G04994	PMF3G07592	PMF2G07470	PMF3G08304	PMF5G04093	PMF3G06271	PMF3G05937	PMF4G01617	PMF4G01397	PMF3G06166	PMF3G00137
PMF2G07183	PMF3G05025	PMF3G07610	PMF2G07471	PMF3G08319	PMF5G04162	PMF3G06301	PMF3G05958	PMF4G01731	PMF4G01453	PMF3G06173	PMF3G00168
PMF2G07190	PMF3G05094	PMF3G07622	PMF2G07494	PMF3G08342	PMF5G04202	PMF3G06378	PMF3G06032	PMF4G01859	PMF4G01456	PMF3G06190	PMF3G00169
PMF2G07205	PMF3G05114	PMF3G07635	PMF2G07509	PMF3G08383	PMF5G04225	PMF3G06380	PMF3G06036	PMF4G01860	PMF4G01463	PMF3G06220	PMF3G00185
PMF2G07228	PMF3G05131	PMF3G07652	PMF2G07528	PMF3G08384	PMF5G04251	PMF3G06396	PMF3G06040	PMF4G01861	PMF4G01490	PMF3G06237	PMF3G00248
PMF2G07233	PMF3G05144	PMF3G07664	PMF2G07538	PMF3G08408	PMF5G04266	PMF3G06409	PMF3G06041	PMF4G01878	PMF4G01501	PMF3G06249	PMF3G00277
PMF2G07266	PMF3G05191	PMF3G07674	PMF2G07539	PMF3G08430	PMF5G04295	PMF3G06467	PMF3G06070	PMF4G02089	PMF4G01667	PMF3G06292	PMF3G00304
PMF2G07279	PMF3G05267	PMF3G07698	PMF2G07540	PMF3G08439	PMF5G04306	PMF3G06558	PMF3G06096	PMF4G02153	PMF4G01709	PMF3G06293	PMF3G00313
PMF2G07304	PMF3G05377	PMF3G07716	PMF2G07543	PMF3G08441	PMF5G04510	PMF3G06580	PMF3G06098	PMF4G02223	PMF4G01732	PMF3G06300	PMF3G00328
PMF2G07307	PMF3G05434	PMF3G07792	PMF2G07566	PMF4G00045	PMF5G04552	PMF3G06600	PMF3G06099	PMF4G02393	PMF4G01857	PMF3G06328	PMF3G00329
PMF2G07311	PMF3G05438	PMF3G07794	PMF2G07579	PMF4G00047	PMF5G04560	PMF3G06650	PMF3G06120	PMF4G02539	PMF4G01914	PMF3G06334	PMF3G00340
PMF2G07315	PMF3G05452	PMF3G07795	PMF2G07625	PMF4G00084	PMF5G04562	PMF3G06717	PMF3G06129	PMF4G02576	PMF4G01915	PMF3G06370	PMF3G00342
PMF2G07333	PMF3G05562	PMF3G07821	PMF2G07627	PMF4G00148	PMF5G04660	PMF3G06721	PMF3G06161	PMF4G02641	PMF4G02202	PMF3G06391	PMF3G00349
PMF2G07344	PMF3G05649	PMF3G07861	PMF2G07631	PMF4G00223	PMF5G04930	PMF3G06722	PMF3G06260	PMF4G02879	PMF4G02240	PMF3G06429	PMF3G00384
PMF2G07355	PMF3G05653	PMF3G07864	PMF2G07641	PMF4G00235	PMF5G05032	PMF3G06724	PMF3G06273	PMF4G02910	PMF4G02288	PMF3G06440	PMF3G00422
PMF2G07357	PMF3G05845	PMF3G07887	PMF2G07646	PMF4G00250	PMF5G05056	PMF3G06726	PMF3G06287	PMF4G02914	PMF4G02423	PMF3G06451	PMF3G00454
PMF2G07382	PMF3G05850	PMF3G07905	PMF2G07656	PMF4G00316	PMF5G05252	PMF3G06745	PMF3G06332	PMF4G03032	PMF4G02438	PMF3G06470	PMF3G00455
PMF2G07398	PMF3G05851	PMF3G07923	PMF2G07673	PMF4G00340	PMF5G05276	PMF3G06749	PMF3G06340	PMF4G03351	PMF4G02439	PMF3G06471	PMF3G00461
PMF2G07400	PMF3G05889	PMF3G08036	PMF2G07683	PMF4G00357	PMF5G05420	PMF3G06842	PMF3G06427	PMF4G03457	PMF4G02506	PMF3G06544	PMF3G00477
PMF2G07416	PMF3G05905	PMF3G08090	PMF2G07743	PMF4G00358	PMF5G05463	PMF3G06849	PMF3G06463	PMF4G03531	PMF4G02653	PMF3G06592	PMF3G00520
PMF2G07417	PMF3G05926	PMF3G08108	PMF2G07774	PMF4G00665	PMF5G05491	PMF3G06864	PMF3G06540	PMF4G03650	PMF4G02683	PMF3G06601	PMF3G00540
PMF2G07439	PMF3G05984	PMF3G08114	PMF2G07791	PMF4G00694	PMF5G05498	PMF3G06889	PMF3G06548	PMF4G03719	PMF4G02684	PMF3G06602	PMF3G00542
PMF2G07459	PMF3G06007	PMF3G08115	PMF2G07802	PMF4G00739	PMF5G05588	PMF3G06914	PMF3G06552	PMF4G03750	PMF4G02710	PMF3G06605	PMF3G00549
PMF2G07460	PMF3G06027	PMF3G08166	PMF2G07803	PMF4G00751	PMF5G05715	PMF3G06943	PMF3G06553	PMF4G03826	PMF4G02822	PMF3G06606	PMF3G00554
PMF2G07477	PMF3G06029	PMF3G08183	PMF2G07820	PMF4G00769	PMF5G05717	PMF3G06960	PMF3G06588	PMF4G03836	PMF4G02823	PMF3G06625	PMF3G00561
PMF2G07486	PMF3G06093	PMF3G08199	PMF2G07823	PMF4G00797	PMF5G05798	PMF3G06963	PMF3G06668	PMF4G03869	PMF4G02851	PMF3G06656	PMF3G00640
PMF2G07497	PMF3G06122	PMF3G08211	PMF2G07831	PMF4G00799	PMF6G00015	PMF3G06983	PMF3G06761	PMF4G03875	PMF4G02852	PMF3G06716	PMF3G00642
PMF2G07520	PMF3G06149	PMF3G08249	PMF2G07835	PMF4G00933	PMF6G00042	PMF3G07007	PMF3G06790	PMF4G03996	PMF4G02997	PMF3G06720	PMF3G00651
PMF2G07529	PMF3G06164	PMF3G08250	PMF2G07861	PMF4G00934	PMF6G00131	PMF3G07013	PMF3G06798	PMF4G03999	PMF4G03001	PMF3G06731	PMF3G00660
PMF2G07541	PMF3G06177	PMF3G08256	PMF2G07863	PMF4G00951	PMF6G00132	PMF3G07023	PMF3G06835	PMF4G04012	PMF4G03388	PMF3G06769	PMF3G00667
PMF2G07569	PMF3G06201	PMF3G08281	PMF2G07868	PMF4G00952	PMF6G00174	PMF3G07024	PMF3G06838	PMF4G04033	PMF4G03404	PMF3G06794	PMF3G00674
PMF2G07572	PMF3G06245	PMF3G08343	PMF2G07883	PMF4G00991	PMF6G00195	PMF3G07029	PMF3G06843	PMF4G04034	PMF4G03410	PMF3G06828	PMF3G00699
PMF2G07596	PMF3G06277	PMF3G08356	PMF2G07886	PMF4G01015	PMF6G00227	PMF3G07056	PMF3G06877	PMF4G04039	PMF4G03434	PMF3G06870	PMF3G00707
PMF2G07607	PMF3G06294	PMF3G08360	PMF2G07890	PMF4G01040	PMF6G00246	PMF3G07120	PMF3G06909	PMF4G04043	PMF4G03455	PMF3G06885	PMF3G00744
PMF2G07624	PMF3G06364	PMF3G08368	PMF2G07893	PMF4G01047	PMF6G00256	PMF3G07153	PMF3G07020	PMF4G04098	PMF4G03461	PMF3G06934	PMF3G00751
PMF2G07643	PMF3G06377	PMF3G08432	PMF2G07898	PMF4G01053	PMF6G00262	PMF3G07190	PMF3G07065	PMF4G04100	PMF4G03486	PMF3G06941	PMF3G00757
PMF2G07652	PMF3G06465	PMF4G00007	PMF2G07899	PMF4G01064	PMF6G00319	PMF3G07198	PMF3G07097	PMF4G04190	PMF4G03488	PMF3G06997	PMF3G00770
PMF2G07655	PMF3G06466	PMF4G00081	PMF2G07906	PMF4G01272	PMF6G00326	PMF3G07220	PMF3G07154	PMF4G04202	PMF4G03495	PMF3G07058	PMF3G00774
PMF2G07657	PMF3G06469	PMF4G00106	PMF2G07907	PMF4G01273	PMF6G00382	PMF3G07229	PMF3G07162	PMF4G04279	PMF4G03649	PMF3G07062	PMF3G00795
PMF2G07670	PMF3G06497	PMF4G00143	PMF2G07914	PMF4G01329	PMF6G00423	PMF3G07281	PMF3G07163	PMF4G04324	PMF4G03653	PMF3G07068	PMF3G00829
PMF2G07682	PMF3G06498	PMF4G00165	PMF2G07915	PMF4G01344	PMF6G00433	PMF3G07314	PMF3G07164	PMF4G04382	PMF4G03678	PMF3G07069	PMF3G00859
PMF2G07690	PMF3G06504	PMF4G00231	PMF2G07919	PMF4G01373	PMF6G00457	PMF3G07316	PMF3G07221	PMF4G04384	PMF4G03698	PMF3G07070	PMF3G00860
PMF2G07694	PMF3G06520	PMF4G00236	PMF2G07921	PMF4G01377	PMF6G00511	PMF3G07317	PMF3G07240	PMF4G04400	PMF4G03704	PMF3G07103	PMF3G00870
PMF2G07707	PMF3G06562	PMF4G00241	PMF2G07941	PMF4G01399	PMF6G00610	PMF3G07322	PMF3G07289	PMF4G04401	PMF4G03711	PMF3G07108	PMF3G01087
PMF2G07742	PMF3G06577	PMF4G00281	PMF2G07960	PMF4G01401	PMF6G00619	PMF3G07323	PMF3G07299	PMF4G04543	PMF4G03713	PMF3G07122	PMF3G01107
PMF2G07764	PMF3G06585	PMF4G00312	PMF2G07962	PMF4G01412	PMF6G00649	PMF3G07337	PMF3G07304	PMF4G04641	PMF4G03730	PMF3G07186	PMF3G01202
PMF2G07766	PMF3G06645	PMF4G00389	PMF2G07971	PMF4G01427	PMF6G00722	PMF3G07355	PMF3G07326	PMF4G04649	PMF4G03817	PMF3G07194	PMF3G01274
PMF2G07777	PMF3G06658	PMF4G00422	PMF3G00013	PMF4G01451	PMF6G00740	PMF3G07377	PMF3G07339	PMF4G04690	PMF4G03898	PMF3G07218	PMF3G01288
PMF2G07779	PMF3G06669	PMF4G00456	PMF3G00028	PMF4G01452	PMF6G00759	PMF3G07435	PMF3G07345	PMF4G04747	PMF4G03931	PMF3G07225	PMF3G01309
PMF2G07827	PMF3G06671	PMF4G00671	PMF3G00029	PMF4G01484	PMF6G00806	PMF3G07450	PMF3G07347	PMF4G04762	PMF4G03938	PMF3G07230	PMF3G01335
PMF2G07839	PMF3G06756	PMF4G00672	PMF3G00030	PMF4G01486	PMF6G00903	PMF3G07475	PMF3G07413	PMF4G04823	PMF4G03952	PMF3G07231	PMF3G01341
PMF2G07840	PMF3G06757	PMF4G00701	PMF3G00033	PMF4G01489	PMF6G00904	PMF3G07494	PMF3G07416	PMF4G04850	PMF4G03957	PMF3G07232	PMF3G01350
PMF2G07847	PMF3G06774	PMF4G00787	PMF3G00051	PMF4G01504	PMF6G01033	PMF3G07517	PMF3G07423	PMF4G04851	PMF4G03963	PMF3G07257	PMF3G01351
PMF2G07869	PMF3G06782	PMF4G00804	PMF3G00054	PMF4G01515	PMF6G01054	PMF3G07567	PMF3G07516	PMF4G04863	PMF4G03973	PMF3G07274	PMF3G01408
PMF2G07880	PMF3G06795	PMF4G00816	PMF3G00062	PMF4G01533	PMF6G01075	PMF3G07569	PMF3G07566	PMF4G04871	PMF4G03976	PMF3G07301	PMF3G01429
PMF2G07904	PMF3G06816	PMF4G00834	PMF3G00063	PMF4G01599	PMF6G01094	PMF3G07582	PMF3G07601	PMF4G04902	PMF4G03982	PMF3G07312	PMF3G01549
PMF2G07913	PMF3G06837	PMF4G00851	PMF3G00082	PMF4G01674	PMF6G01104	PMF3G07609	PMF3G07603	PMF4G04915	PMF4G04065	PMF3G07319	PMF3G01563
PMF2G07922	PMF3G06839	PMF4G00861	PMF3G00083	PMF4G01675	PMF6G01106	PMF3G07653	PMF3G07604	PMF4G04955	PMF4G04114	PMF3G07356	PMF3G01572
PMF2G07932	PMF3G06841	PMF4G00866	PMF3G00084	PMF4G01689	PMF6G01107	PMF3G07659	PMF3G07697	PMF4G04989	PMF4G04153	PMF3G07406	PMF3G01594
PMF2G07946	PMF3G06875	PMF4G00868	PMF3G00086	PMF4G01700	PMF6G01126	PMF3G07661	PMF3G07701	PMF4G05007	PMF4G04155	PMF3G07407	PMF3G01605
PMF2G07948	PMF3G06884	PMF4G00879	PMF3G00109	PMF4G01713	PMF6G01146	PMF3G07667	PMF3G07744	PMF4G05056	PMF4G04200	PMF3G07424	PMF3G01684
PMF2G07958	PMF3G06888	PMF4G00889	PMF3G00114	PMF4G01714	PMF6G01176	PMF3G07681	PMF3G07762	PMF4G05095	PMF4G04216	PMF3G07443	PMF3G01686
PMF3G00008	PMF3G06944	PMF4G00954	PMF3G00128	PMF4G01721	PMF6G01177	PMF3G07699	PMF3G07776	PMF4G05098	PMF4G04219	PMF3G07444	PMF3G01697
PMF3G00011	PMF3G07021	PMF4G00967	PMF3G00148	PMF4G01744	PMF6G01186	PMF3G07711	PMF3G07790	PMF4G05114	PMF4G04260	PMF3G07449	PMF3G01759
PMF3G00023	PMF3G07064	PMF4G00977	PMF3G00165	PMF4G01854	PMF6G01215	PMF3G07728	PMF3G07800	PMF4G05266	PMF4G04291	PMF3G07455	PMF3G01760
PMF3G00024	PMF3G07071	PMF4G01031	PMF3G00178	PMF4G01870	PMF6G01229	PMF3G07731	PMF3G07810	PMF4G05282	PMF4G04320	PMF3G07456	PMF3G01792
PMF3G00025	PMF3G07142	PMF4G01044	PMF3G00190	PMF4G01887	PMF6G01258	PMF3G07752	PMF3G07816	PMF4G05327	PMF4G04365	PMF3G07457	PMF3G01807
PMF3G00031	PMF3G07170	PMF4G01050	PMF3G00243	PMF4G02160	PMF6G01303	PMF3G07756	PMF3G07819	PMF4G05352	PMF4G04433	PMF3G07545	PMF3G01843
PMF3G00050	PMF3G07197	PMF4G01052	PMF3G00307	PMF4G02285	PMF6G01350	PMF3G07769	PMF3G07841	PMF4G05374	PMF4G04438	PMF3G07546	PMF3G01848
PMF3G00067	PMF3G07200	PMF4G01317	PMF3G00312	PMF4G02286	PMF6G01433	PMF3G07786	PMF3G07854	PMF4G05502	PMF4G04461	PMF3G07547	PMF3G01856
PMF3G00068	PMF3G07226	PMF4G01323	PMF3G00333	PMF4G02308	PMF6G01479	PMF3G07798	PMF3G07909	PMF4G05557	PMF4G04482	PMF3G07574	PMF3G01867
PMF3G00081	PMF3G07234	PMF4G01423	PMF3G00335	PMF4G02340	PMF6G01488	PMF3G07799	PMF3G07916	PMF4G05659	PMF4G04558	PMF3G07575	PMF3G01868
PMF3G00088	PMF3G07237	PMF4G01424	PMF3G00358	PMF4G02341	PMF6G01616	PMF3G07801	PMF3G07919	PMF4G05712	PMF4G04569	PMF3G07579	PMF3G01875
PMF3G00090	PMF3G07270	PMF4G01435	PMF3G00377	PMF4G02367	PMF6G01633	PMF3G07883	PMF3G07943	PMF4G05720	PMF4G04575	PMF3G07595	PMF3G01911
PMF3G00091	PMF3G07287	PMF4G01443	PMF3G00390	PMF4G02378	PMF6G01644	PMF3G07907	PMF3G07944	PMF4G05725	PMF4G04609	PMF3G07640	PMF3G01936
PMF3G00101	PMF3G07302	PMF4G01470	PMF3G00393	PMF4G02379	PMF6G01696	PMF3G07941	PMF3G08014	PMF4G05825	PMF4G04615	PMF3G07643	PMF3G01941
PMF3G00120	PMF3G07331	PMF4G01492	PMF3G00403	PMF4G02407	PMF6G01697	PMF3G07946	PMF3G08105	PMF4G05907	PMF4G04617	PMF3G07644	PMF3G02021
PMF3G00124	PMF3G07333	PMF4G01505	PMF3G00416	PMF4G02408	PMF6G01702	PMF3G07966	PMF3G08125	PMF4G05909	PMF4G04723	PMF3G07645	PMF3G02037
PMF3G00126	PMF3G07334	PMF4G01541	PMF3G00423	PMF4G02432	PMF6G01706	PMF3G07967	PMF3G08160	PMF4G05910	PMF4G04738	PMF3G07655	PMF3G02048
PMF3G00145	PMF3G07373	PMF4G01595	PMF3G00428	PMF4G02433	PMF6G01714	PMF3G07971	PMF3G08224	PMF4G05956	PMF4G04789	PMF3G07656	PMF3G02131
PMF3G00155	PMF3G07387	PMF4G01708	PMF3G00469	PMF4G02444	PMF6G01726	PMF3G08025	PMF3G08292	PMF4G06009	PMF4G04821	PMF3G07675	PMF3G02146
PMF3G00157	PMF3G07427	PMF4G01767	PMF3G00471	PMF4G02461	PMF6G01730	PMF3G08051	PMF3G08293	PMF4G06018	PMF4G04861	PMF3G07677	PMF3G02155
PMF3G00175	PMF3G07447	PMF4G01853	PMF3G00543	PMF4G02528	PMF6G01805	PMF3G08109	PMF3G08294	PMF4G06019	PMF4G04869	PMF3G07680	PMF3G02175
PMF3G00179	PMF3G07451	PMF4G01864	PMF3G00555	PMF4G02549	PMF6G01835	PMF3G08123	PMF3G08296	PMF4G06020	PMF4G04973	PMF3G07700	PMF3G02192
PMF3G00208	PMF3G07472	PMF4G01906	PMF3G00556	PMF4G02552	PMF6G01840	PMF3G08170	PMF3G08301	PMF4G06096	PMF4G04978	PMF3G07702	PMF3G02203
PMF3G00219	PMF3G07476	PMF4G02121	PMF3G00557	PMF4G02579	PMF6G02045	PMF3G08203	PMF3G08348	PMF4G06197	PMF4G05014	PMF3G07715	PMF3G02226
PMF3G00226	PMF3G07487	PMF4G02267	PMF3G00610	PMF4G02586	PMF6G02046	PMF3G08204	PMF3G08349	PMF4G06290	PMF4G05048	PMF3G07723	PMF3G02254
PMF3G00269	PMF3G07488	PMF4G02273	PMF3G00675	PMF4G02626	PMF6G02053	PMF3G08213	PMF3G08365	PMF4G06338	PMF4G05077	PMF3G07763	PMF3G02328
PMF3G00303	PMF3G07528	PMF4G02359	PMF3G00696	PMF4G02628	PMF6G02152	PMF3G08215	PMF3G08387	PMF4G06426	PMF4G05090	PMF3G07781	PMF3G02337
PMF3G00337	PMF3G07621	PMF4G02360	PMF3G00698	PMF4G02729	PMF6G02166	PMF3G08219	PMF3G08410	PMF4G06538	PMF4G05105	PMF3G07809	PMF3G02393
PMF3G00341	PMF3G07641	PMF4G02390	PMF3G00701	PMF4G02771	PMF6G02180	PMF3G08221	PMF3G08428	PMF4G06557	PMF4G05160	PMF3G07812	PMF3G02461
PMF3G00347	PMF3G07717	PMF4G02397	PMF3G00804	PMF4G02774	PMF6G02191	PMF3G08285	PMF3G08429	PMF4G06632	PMF4G05170	PMF3G07823	PMF3G02474
PMF3G00352	PMF3G07737	PMF4G02403	PMF3G00857	PMF4G02845	PMF6G02300	PMF3G08305	PMF3G08433	PMF4G06689	PMF4G05202	PMF3G07847	PMF3G02526
PMF3G00362	PMF3G07755	PMF4G02425	PMF3G00864	PMF4G02907	PMF6G02304	PMF3G08324	PMF3G08444	PMF4G06715	PMF4G05918	PMF3G07851	PMF3G02563
PMF3G00385	PMF3G07779	PMF4G02544	PMF3G00891	PMF4G02932	PMF6G02317	PMF3G08329	PMF4G00038	PMF4G06719	PMF4G05936	PMF3G07869	PMF3G02578
PMF3G00394	PMF3G07839	PMF4G02550	PMF3G00915	PMF4G02933	PMF6G02319	PMF3G08340	PMF4G00082	PMF4G06721	PMF4G06015	PMF3G07899	PMF3G02682
PMF3G00402	PMF3G07933	PMF4G02668	PMF3G00975	PMF4G02938	PMF6G02356	PMF3G08346	PMF4G00203	PMF4G06761	PMF4G06031	PMF3G07903	PMF3G02700
PMF3G00410	PMF3G07938	PMF4G02682	PMF3G00990	PMF4G02951	PMF6G02358	PMF3G08373	PMF4G00226	PMF5G00036	PMF4G06062	PMF3G07942	PMF3G02702
PMF3G00412	PMF3G07959	PMF4G02719	PMF3G01001	PMF4G02954	PMF6G02366	PMF3G08376	PMF4G00311	PMF5G00099	PMF4G06083	PMF3G07948	PMF3G02742
PMF3G00415	PMF3G08010	PMF4G02773	PMF3G01050	PMF4G02961	PMF6G02427	PMF3G08381	PMF4G00321	PMF5G00110	PMF4G06088	PMF3G07949	PMF3G02744
PMF3G00446	PMF3G08027	PMF4G02805	PMF3G01052	PMF4G03054	PMF6G02432	PMF3G08422	PMF4G00322	PMF5G00155	PMF4G06122	PMF3G08005	PMF3G02751
PMF3G00459	PMF3G08029	PMF4G02815	PMF3G01061	PMF4G03068	PMF6G02438	PMF3G08449	PMF4G00362	PMF5G00175	PMF4G06141	PMF3G08006	PMF3G02765
PMF3G00470	PMF3G08065	PMF4G02909	PMF3G01106	PMF4G03407	PMF6G02465	PMF3G08451	PMF4G00425	PMF5G00223	PMF4G06196	PMF3G08007	PMF3G02767
PMF3G00472	PMF3G08097	PMF4G02988	PMF3G01111	PMF4G03506	PMF6G02466	PMF4G00040	PMF4G00663	PMF5G00327	PMF4G06283	PMF3G08054	PMF3G02778
PMF3G00480	PMF3G08153	PMF4G03115	PMF3G01113	PMF4G03542	PMF6G02515	PMF4G00151	PMF4G00664	PMF5G00382	PMF4G06303	PMF3G08066	PMF3G02789
PMF3G00481	PMF3G08161	PMF4G03179	PMF3G01116	PMF4G03648	PMF6G02916	PMF4G00163	PMF4G00675	PMF5G00390	PMF4G06321	PMF3G08074	PMF3G02791
PMF3G00488	PMF3G08177	PMF4G03199	PMF3G01136	PMF4G03668	PMF6G03047	PMF4G00190	PMF4G00713	PMF5G00443	PMF4G06422	PMF3G08084	PMF3G02797
PMF3G00507	PMF3G08178	PMF4G03290	PMF3G01183	PMF4G03712	PMF6G03228	PMF4G00194	PMF4G00714	PMF5G00455	PMF4G06496	PMF3G08162	PMF3G02807
PMF3G00536	PMF3G08179	PMF4G03319	PMF3G01299	PMF4G03798	PMF6G03336	PMF4G00257	PMF4G00725	PMF5G00465	PMF4G06500	PMF3G08210	PMF3G02944
PMF3G00603	PMF3G08186	PMF4G03340	PMF3G01333	PMF4G03832	PMF6G03373	PMF4G00290	PMF4G00747	PMF5G00471	PMF4G06516	PMF3G08229	PMF3G02966
PMF3G00639	PMF3G08198	PMF4G03444	PMF3G01334	PMF4G03876	PMF6G03374	PMF4G00293	PMF4G00796	PMF5G00497	PMF4G06520	PMF3G08245	PMF3G02982
PMF3G00656	PMF3G08200	PMF4G03449	PMF3G01385	PMF4G03877	PMF6G03471	PMF4G00308	PMF4G00863	PMF5G00537	PMF4G06527	PMF3G08286	PMF3G03004
PMF3G00659	PMF3G08223	PMF4G03487	PMF3G01412	PMF4G03929	PMF6G03635	PMF4G00388	PMF4G00864	PMF5G00539	PMF4G06561	PMF3G08350	PMF3G03029
PMF3G00695	PMF3G08253	PMF4G03661	PMF3G01467	PMF4G04023	PMF6G03857	PMF4G00430	PMF4G00946	PMF5G00572	PMF4G06564	PMF3G08372	PMF3G03036
PMF3G00716	PMF3G08273	PMF4G03669	PMF3G01483	PMF4G04037	PMF6G04028	PMF4G00677	PMF4G00990	PMF5G00573	PMF4G06567	PMF3G08445	PMF3G03048
PMF3G00733	PMF3G08276	PMF4G03679	PMF3G01521	PMF4G04057	PMF6G04035	PMF4G00690	PMF4G01041	PMF5G00578	PMF4G06568	PMF4G00003	PMF3G03089
PMF3G00755	PMF3G08277	PMF4G03684	PMF3G01554	PMF4G04064	PMF6G04069	PMF4G00730	PMF4G01080	PMF5G00588	PMF4G06591	PMF4G00006	PMF3G03094
PMF3G00777	PMF3G08289	PMF4G03691	PMF3G01566	PMF4G04080	PMF6G04094	PMF4G00763	PMF4G01237	PMF5G00593	PMF4G06622	PMF4G00018	PMF3G03097
PMF3G00779	PMF3G08298	PMF4G03767	PMF3G01567	PMF4G04085	PMF6G04119	PMF4G00805	PMF4G01249	PMF5G00594	PMF4G06648	PMF4G00115	PMF3G03134
PMF3G00783	PMF3G08302	PMF4G03812	PMF3G01573	PMF4G04086	PMF6G04121	PMF4G00843	PMF4G01253	PMF5G00606	PMF4G06683	PMF4G00142	PMF3G03177
PMF3G00784	PMF3G08330	PMF4G03818	PMF3G01583	PMF4G04104	PMF6G04198	PMF4G00860	PMF4G01271	PMF5G00651	PMF4G06696	PMF4G00153	PMF3G03314
PMF3G00785	PMF3G08347	PMF4G03849	PMF3G01615	PMF4G04222	PMF6G04199	PMF4G00865	PMF4G01277	PMF5G00655	PMF4G06707	PMF4G00199	PMF3G03357
PMF3G00790	PMF3G08364	PMF4G03928	PMF3G01663	PMF4G04261	PMF6G04309	PMF4G00869	PMF4G01327	PMF5G00656	PMF4G06740	PMF4G00200	PMF3G03369
PMF3G00792	PMF3G08375	PMF4G03950	PMF3G01666	PMF4G04346	PMF6G04310	PMF4G00899	PMF4G01328	PMF5G00699	PMF5G00014	PMF4G00208	PMF3G03383
PMF3G00796	PMF3G08402	PMF4G04004	PMF3G01668	PMF4G04362	PMF6G04320	PMF4G00914	PMF4G01372	PMF5G00700	PMF5G00015	PMF4G00210	PMF3G03431
PMF3G00822	PMF3G08409	PMF4G04025	PMF3G01669	PMF4G04363	PMF6G04419	PMF4G00980	PMF4G01413	PMF5G00703	PMF5G00016	PMF4G00234	PMF3G03436
PMF3G00823	PMF4G00037	PMF4G04029	PMF3G01703	PMF4G04375	PMF6G04420	PMF4G01004	PMF4G01491	PMF5G00727	PMF5G00018	PMF4G00333	PMF3G03445
PMF3G00908	PMF4G00073	PMF4G04036	PMF3G01747	PMF4G04411	PMF6G04452	PMF4G01012	PMF4G01525	PMF5G00743	PMF5G00027	PMF4G00334	PMF3G03446
PMF3G00941	PMF4G00105	PMF4G04083	PMF3G01798	PMF4G04562	PMF6G04491	PMF4G01018	PMF4G01676	PMF5G00948	PMF5G00037	PMF4G00384	PMF3G03465
PMF3G00949	PMF4G00172	PMF4G04096	PMF3G01810	PMF4G04728	PMF6G04500	PMF4G01020	PMF4G01730	PMF5G00951	PMF5G00040	PMF4G00733	PMF3G03478
PMF3G00965	PMF4G00180	PMF4G04142	PMF3G01832	PMF4G04752	PMF6G04615	PMF4G01027	PMF4G01733	PMF5G00957	PMF5G00042	PMF4G00789	PMF3G03607
PMF3G00987	PMF4G00197	PMF4G04154	PMF3G01874	PMF4G04786	PMF6G04698	PMF4G01051	PMF4G01734	PMF5G00966	PMF5G00061	PMF4G00803	PMF3G03621
PMF3G00992	PMF4G00202	PMF4G04211	PMF3G01878	PMF4G04809	PMF6G04756	PMF4G01212	PMF4G01735	PMF5G00976	PMF5G00089	PMF4G00852	PMF3G03658
PMF3G00998	PMF4G00225	PMF4G04221	PMF3G01881	PMF4G04820	PMF6G04977	PMF4G01232	PMF4G01820	PMF5G01036	PMF5G00133	PMF4G00912	PMF3G03666
PMF3G01012	PMF4G00259	PMF4G04227	PMF3G01882	PMF4G04921	PMF6G05012	PMF4G01278	PMF4G01855	PMF5G01119	PMF5G00147	PMF4G00922	PMF3G03700
PMF3G01028	PMF4G00335	PMF4G04233	PMF3G01883	PMF4G05068	PMF6G05051	PMF4G01314	PMF4G01856	PMF5G01121	PMF5G00149	PMF4G00923	PMF3G03736
PMF3G01029	PMF4G00461	PMF4G04321	PMF3G01884	PMF4G05078	PMF6G05098	PMF4G01318	PMF4G01893	PMF5G01196	PMF5G00166	PMF4G00925	PMF3G03811
PMF3G01051	PMF4G00741	PMF4G04354	PMF3G01912	PMF4G05081	PMF6G05123	PMF4G01381	PMF4G01909	PMF5G01197	PMF5G00173	PMF4G00938	PMF3G03815
PMF3G01056	PMF4G00849	PMF4G04366	PMF3G01952	PMF4G05091	PMF6G05137	PMF4G01392	PMF4G02200	PMF5G01209	PMF5G00191	PMF4G00964	PMF3G03902
PMF3G01103	PMF4G00873	PMF4G04376	PMF3G02004	PMF4G05115	PMF6G05144	PMF4G01411	PMF4G02243	PMF5G01261	PMF5G00204	PMF4G00965	PMF3G03904
PMF3G01115	PMF4G00880	PMF4G04402	PMF3G02016	PMF4G05138	PMF6G05165	PMF4G01415	PMF4G02263	PMF5G01391	PMF5G00207	PMF4G00983	PMF3G03906
PMF3G01184	PMF4G00898	PMF4G04408	PMF3G02043	PMF4G05161	PMF6G05195	PMF4G01546	PMF4G02269	PMF5G01402	PMF5G00250	PMF4G00986	PMF3G03954
PMF3G01188	PMF4G00910	PMF4G04458	PMF3G02061	PMF4G05253	PMF6G05259	PMF4G01694	PMF4G02290	PMF5G01405	PMF5G00262	PMF4G01049	PMF3G03988
PMF3G01193	PMF4G00960	PMF4G04465	PMF3G02067	PMF4G05254	PMF6G05295	PMF4G01822	PMF4G02311	PMF5G01437	PMF5G00266	PMF4G01226	PMF3G04016
PMF3G01207	PMF4G00966	PMF4G04520	PMF3G02070	PMF4G05371	PMF6G05309	PMF4G01848	PMF4G02321	PMF5G01461	PMF5G00269	PMF4G01227	PMF3G04063
PMF3G01208	PMF4G00976	PMF4G04640	PMF3G02080	PMF4G05559	PMF6G05338	PMF4G01885	PMF4G02326	PMF5G01522	PMF5G00277	PMF4G01252	PMF3G04077
PMF3G01232	PMF4G00987	PMF4G04724	PMF3G02082	PMF4G05716	PMF6G05364	PMF4G02272	PMF4G02332	PMF5G01575	PMF5G00278	PMF4G01334	PMF3G04124
PMF3G01258	PMF4G01011	PMF4G04795	PMF3G02092	PMF4G05759	PMF6G05412	PMF4G02322	PMF4G02342	PMF5G01600	PMF5G00283	PMF4G01384	PMF3G04169
PMF3G01280	PMF4G01016	PMF4G04854	PMF3G02106	PMF4G05761	PMF6G05520	PMF4G02358	PMF4G02377	PMF5G01639	PMF5G00286	PMF4G01531	PMF3G04193
PMF3G01282	PMF4G01023	PMF4G04858	PMF3G02107	PMF4G05764	PMF6G05562	PMF4G02400	PMF4G02455	PMF5G01655	PMF5G00288	PMF4G01616	PMF3G04235
PMF3G01283	PMF4G01054	PMF4G04892	PMF3G02145	PMF4G06078	PMF6G05606	PMF4G02410	PMF4G02569	PMF5G01679	PMF5G00290	PMF4G01898	PMF3G04315
PMF3G01286	PMF4G01069	PMF4G04969	PMF3G02172	PMF4G06092	PMF6G05620	PMF4G02417	PMF4G02583	PMF5G01700	PMF5G00293	PMF4G02196	PMF3G04341
PMF3G01297	PMF4G01213	PMF4G05042	PMF3G02178	PMF4G06118	PMF6G05649	PMF4G02448	PMF4G02585	PMF5G01741	PMF5G00378	PMF4G02228	PMF3G04498
PMF3G01306	PMF4G01233	PMF4G05045	PMF3G02200	PMF4G06187	PMF6G05730	PMF4G02541	PMF4G02635	PMF5G01809	PMF5G00440	PMF4G02306	PMF3G04562
PMF3G01323	PMF4G01375	PMF4G05097	PMF3G02205	PMF4G06254	PMF6G05774	PMF4G02570	PMF4G02642	PMF5G01832	PMF5G00447	PMF4G02310	PMF3G04614
PMF3G01326	PMF4G01403	PMF4G05132	PMF3G02245	PMF4G06312	PMF6G05816	PMF4G02651	PMF4G02648	PMF5G01837	PMF5G00456	PMF4G02323	PMF3G04676
PMF3G01409	PMF4G01477	PMF4G05295	PMF3G02278	PMF4G06597	PMF6G05824	PMF4G02677	PMF4G02659	PMF5G01872	PMF5G00459	PMF4G02324	PMF3G04683
PMF3G01416	PMF4G01481	PMF4G05699	PMF3G02318	PMF4G06661	PMF6G05906	PMF4G02711	PMF4G02663	PMF5G01932	PMF5G00460	PMF4G02325	PMF3G04754
PMF3G01428	PMF4G01483	PMF4G05919	PMF3G02366	PMF4G06752	PMF6G05930	PMF4G02882	PMF4G02775	PMF5G01939	PMF5G00470	PMF4G02331	PMF3G04809
PMF3G01446	PMF4G01493	PMF4G05925	PMF3G02390	PMF5G00001	PMF6G05962	PMF4G02895	PMF4G02810	PMF5G01954	PMF5G00472	PMF4G02343	PMF3G04858
PMF3G01454	PMF4G01536	PMF4G05960	PMF3G02466	PMF5G00006	PMF6G06088	PMF4G02904	PMF4G02872	PMF5G01956	PMF5G00475	PMF4G02363	PMF3G04870
PMF3G01495	PMF4G01598	PMF4G05968	PMF3G02487	PMF5G00007	PMF6G06149	PMF4G02953	PMF4G02878	PMF5G01978	PMF5G00485	PMF4G02366	PMF3G04889
PMF3G01584	PMF4G01670	PMF4G05996	PMF3G02506	PMF5G00008	PMF6G06151	PMF4G03033	PMF4G02881	PMF5G01987	PMF5G00499	PMF4G02380	PMF3G04930
PMF3G01596	PMF4G01673	PMF4G06003	PMF3G02534	PMF5G00009	PMF6G06175	PMF4G03052	PMF4G02890	PMF5G02003	PMF5G00536	PMF4G02434	PMF3G05070
PMF3G01606	PMF4G01682	PMF4G06305	PMF3G02544	PMF5G00011	PMF6G06193	PMF4G03055	PMF4G02965	PMF5G02013	PMF5G00600	PMF4G02442	PMF3G05077
PMF3G01616	PMF4G01686	PMF4G06366	PMF3G02560	PMF5G00017	PMF6G06205	PMF4G03463	PMF4G03019	PMF5G02072	PMF5G00601	PMF4G02531	PMF3G05181
PMF3G01636	PMF4G01710	PMF4G06450	PMF3G02619	PMF5G00043	PMF6G06208	PMF4G03468	PMF4G03418	PMF5G02075	PMF5G00610	PMF4G02533	PMF3G05257
PMF3G01649	PMF4G01743	PMF4G06517	PMF3G02639	PMF5G00052	PMF6G06221	PMF4G03502	PMF4G03426	PMF5G02146	PMF5G00622	PMF4G02567	PMF3G05259
PMF3G01675	PMF4G01817	PMF4G06605	PMF3G02643	PMF5G00112	PMF6G06228	PMF4G03511	PMF4G03440	PMF5G02159	PMF5G00667	PMF4G02609	PMF3G05266
PMF3G01682	PMF4G01889	PMF4G06617	PMF3G02710	PMF5G00118	PMF6G06250	PMF4G03632	PMF4G03446	PMF5G02210	PMF5G00671	PMF4G02615	PMF3G05294
PMF3G01690	PMF4G02178	PMF4G06645	PMF3G02726	PMF5G00120	PMF6G06339	PMF4G03670	PMF4G03560	PMF5G02226	PMF5G00691	PMF4G02701	PMF3G05313
PMF3G01728	PMF4G02262	PMF4G06646	PMF3G02735	PMF5G00136	PMF6G06367	PMF4G03715	PMF4G03740	PMF5G02230	PMF5G00724	PMF4G02713	PMF3G05335
PMF3G01735	PMF4G02282	PMF4G06652	PMF3G02759	PMF5G00150	PMF6G06372	PMF4G03795	PMF4G03770	PMF5G02231	PMF5G00729	PMF4G02770	PMF3G05397
PMF3G01753	PMF4G02283	PMF4G06725	PMF3G02783	PMF5G00161	PMF6G06373	PMF4G03806	PMF4G03805	PMF5G02265	PMF5G00737	PMF4G02804	PMF3G05411
PMF3G01784	PMF4G02284	PMF4G06764	PMF3G02796	PMF5G00177	PMF6G06377	PMF4G03856	PMF4G03811	PMF5G02291	PMF5G00788	PMF4G02811	PMF3G05467
PMF3G01786	PMF4G02365	PMF5G00023	PMF3G02805	PMF5G00198	PMF6G06409	PMF4G03862	PMF4G03827	PMF5G02310	PMF5G00841	PMF4G02838	PMF3G05475
PMF3G01791	PMF4G02375	PMF5G00045	PMF3G02811	PMF5G00215	PMF6G06418	PMF4G03863	PMF4G03829	PMF5G02336	PMF5G00883	PMF4G02842	PMF3G05500
PMF3G01795	PMF4G02396	PMF5G00053	PMF3G02824	PMF5G00233	PMF6G06419	PMF4G03981	PMF4G03842	PMF5G02345	PMF5G00889	PMF4G02843	PMF3G05523
PMF3G01802	PMF4G02459	PMF5G00055	PMF3G02834	PMF5G00238	PMF6G06521	PMF4G03989	PMF4G03925	PMF5G02354	PMF5G00901	PMF4G02868	PMF3G05555
PMF3G01831	PMF4G02460	PMF5G00075	PMF3G02854	PMF5G00257	PMF6G06542	PMF4G03991	PMF4G04017	PMF5G02456	PMF5G00945	PMF4G02887	PMF3G05751
PMF3G01837	PMF4G02464	PMF5G00079	PMF3G02875	PMF5G00260	PMF6G06558	PMF4G03994	PMF4G04166	PMF5G02480	PMF5G00953	PMF4G02900	PMF3G05762
PMF3G01858	PMF4G02537	PMF5G00082	PMF3G02891	PMF5G00264	PMF6G06594	PMF4G04006	PMF4G04182	PMF5G02511	PMF5G01003	PMF4G02922	PMF3G05775
PMF3G01865	PMF4G02538	PMF5G00111	PMF3G02924	PMF5G00276	PMF6G06601	PMF4G04077	PMF4G04191	PMF5G02551	PMF5G01018	PMF4G02956	PMF3G05782
PMF3G01866	PMF4G02548	PMF5G00116	PMF3G02979	PMF5G00301	PMF6G06608	PMF4G04119	PMF4G04197	PMF5G02571	PMF5G01035	PMF4G02960	PMF3G05828
PMF3G01879	PMF4G02636	PMF5G00123	PMF3G03000	PMF5G00336	PMF6G06664	PMF4G04156	PMF4G04207	PMF5G02636	PMF5G01042	PMF4G02987	PMF3G05876
PMF3G01880	PMF4G02772	PMF5G00129	PMF3G03005	PMF5G00383	PMF6G06681	PMF4G04165	PMF4G04230	PMF5G02645	PMF5G01206	PMF4G02989	PMF3G05901
PMF3G01895	PMF4G02825	PMF5G00159	PMF3G03006	PMF5G00439	PMF6G06733	PMF4G04178	PMF4G04268	PMF5G02685	PMF5G01265	PMF4G03066	PMF3G05925
PMF3G01931	PMF4G02853	PMF5G00180	PMF3G03007	PMF5G00469	PMF6G06883	PMF4G04199	PMF4G04296	PMF5G02866	PMF5G01268	PMF4G03362	PMF3G05951
PMF3G01932	PMF4G02867	PMF5G00182	PMF3G03011	PMF5G00544	PMF6G06888	PMF4G04209	PMF4G04297	PMF5G02879	PMF5G01301	PMF4G03363	PMF3G05953
PMF3G01943	PMF4G02898	PMF5G00192	PMF3G03037	PMF5G00599	PMF6G06907	PMF4G04237	PMF4G04304	PMF5G02881	PMF5G01312	PMF4G03364	PMF3G05967
PMF3G02035	PMF4G02901	PMF5G00199	PMF3G03049	PMF5G00612	PMF6G06908	PMF4G04251	PMF4G04322	PMF5G02998	PMF5G01313	PMF4G03424	PMF3G06006
PMF3G02036	PMF4G02911	PMF5G00261	PMF3G03111	PMF5G00614	PMF6G06929	PMF4G04273	PMF4G04326	PMF5G03002	PMF5G01326	PMF4G03425	PMF3G06028
PMF3G02069	PMF4G02926	PMF5G00272	PMF3G03113	PMF5G00615	PMF6G06935	PMF4G04397	PMF4G04327	PMF5G03036	PMF5G01347	PMF4G03436	PMF3G06068
PMF3G02071	PMF4G02944	PMF5G00281	PMF3G03118	PMF5G00648	PMF6G06969	PMF4G04398	PMF4G04350	PMF5G03069	PMF5G01350	PMF4G03443	PMF3G06130
PMF3G02072	PMF4G02945	PMF5G00294	PMF3G03119	PMF5G00649	PMF6G06998	PMF4G04403	PMF4G04355	PMF5G03088	PMF5G01362	PMF4G03476	PMF3G06276
PMF3G02081	PMF4G02946	PMF5G00297	PMF3G03132	PMF5G00665	PMF6G07044	PMF4G04407	PMF4G04356	PMF5G03114	PMF5G01401	PMF4G03477	PMF3G06278
PMF3G02089	PMF4G02962	PMF5G00321	PMF3G03138	PMF5G00679	PMF6G07116	PMF4G04409	PMF4G04380	PMF5G03118	PMF5G01427	PMF4G03479	PMF3G06295
PMF3G02090	PMF4G03047	PMF5G00351	PMF3G03145	PMF5G00680	PMF6G07141	PMF4G04421	PMF4G04386	PMF5G03138	PMF5G01436	PMF4G03485	PMF3G06296
PMF3G02130	PMF4G03061	PMF5G00365	PMF3G03170	PMF5G00684	PMF6G07198	PMF4G04422	PMF4G04387	PMF5G03139	PMF5G01467	PMF4G03494	PMF3G06339
PMF3G02154	PMF4G03065	PMF5G00407	PMF3G03192	PMF5G00689	PMF6G07199	PMF4G04432	PMF4G04439	PMF5G03174	PMF5G01591	PMF4G03508	PMF3G06350
PMF3G02179	PMF4G03070	PMF5G00434	PMF3G03197	PMF5G00710	PMF6G07204	PMF4G04434	PMF4G04441	PMF5G03177	PMF5G01632	PMF4G03718	PMF3G06355
PMF3G02196	PMF4G03325	PMF5G00448	PMF3G03276	PMF5G00762	PMF6G07216	PMF4G04451	PMF4G04540	PMF5G03216	PMF5G01640	PMF4G03944	PMF3G06423
PMF3G02199	PMF4G03356	PMF5G00496	PMF3G03287	PMF5G00767	PMF7G00015	PMF4G04462	PMF4G04541	PMF5G03239	PMF5G01642	PMF4G04000	PMF3G06527
PMF3G02249	PMF4G03452	PMF5G00570	PMF3G03292	PMF5G00819	PMF7G00016	PMF4G04479	PMF4G04561	PMF5G03254	PMF5G01648	PMF4G04014	PMF3G06573
PMF3G02263	PMF4G03491	PMF5G00596	PMF3G03312	PMF5G00879	PMF7G00039	PMF4G04512	PMF4G04626	PMF5G03263	PMF5G01677	PMF4G04061	PMF3G06630
PMF3G02297	PMF4G03492	PMF5G00628	PMF3G03381	PMF5G00955	PMF7G00046	PMF4G04518	PMF4G04729	PMF5G03279	PMF5G01678	PMF4G04062	PMF3G06690
PMF3G02298	PMF4G03659	PMF5G00640	PMF3G03387	PMF5G00968	PMF7G00053	PMF4G04554	PMF4G04805	PMF5G03317	PMF5G01687	PMF4G04091	PMF3G06739
PMF3G02299	PMF4G03766	PMF5G00688	PMF3G03400	PMF5G00969	PMF7G00119	PMF4G04669	PMF4G04816	PMF5G03329	PMF5G01689	PMF4G04163	PMF3G06741
PMF3G02301	PMF4G03830	PMF5G00709	PMF3G03411	PMF5G00970	PMF7G00194	PMF4G04709	PMF4G04826	PMF5G03361	PMF5G01691	PMF4G04198	PMF3G06742
PMF3G02309	PMF4G03850	PMF5G00728	PMF3G03449	PMF5G01061	PMF7G00207	PMF4G04710	PMF4G04867	PMF5G03392	PMF5G01703	PMF4G04245	PMF3G06746
PMF3G02312	PMF4G03865	PMF5G00731	PMF3G03457	PMF5G01062	PMF7G00236	PMF4G04715	PMF4G04898	PMF5G03448	PMF5G01786	PMF4G04246	PMF3G06755
PMF3G02316	PMF4G03920	PMF5G00733	PMF3G03603	PMF5G01129	PMF7G00268	PMF4G04749	PMF4G04927	PMF5G03449	PMF5G01810	PMF4G04259	PMF3G06760
PMF3G02320	PMF4G03930	PMF5G00736	PMF3G03613	PMF5G01145	PMF7G00273	PMF4G04788	PMF4G04957	PMF5G03473	PMF5G01812	PMF4G04323	PMF3G06779
PMF3G02350	PMF4G03959	PMF5G00757	PMF3G03615	PMF5G01147	PMF7G00294	PMF4G04873	PMF4G05055	PMF5G03514	PMF5G01821	PMF4G04405	PMF3G06799
PMF3G02354	PMF4G03969	PMF5G00783	PMF3G03641	PMF5G01251	PMF7G00301	PMF4G04937	PMF4G05128	PMF5G03606	PMF5G01843	PMF4G04425	PMF3G06845
PMF3G02357	PMF4G03990	PMF5G00786	PMF3G03669	PMF5G01257	PMF7G00411	PMF4G05009	PMF4G05149	PMF5G03653	PMF5G01925	PMF4G04427	PMF3G06848
PMF3G02364	PMF4G04022	PMF5G00848	PMF3G03699	PMF5G01270	PMF7G00528	PMF4G05010	PMF4G05229	PMF5G03664	PMF5G01983	PMF4G04435	PMF3G06850
PMF3G02369	PMF4G04040	PMF5G00852	PMF3G03743	PMF5G01282	PMF7G00530	PMF4G05015	PMF4G05580	PMF5G03727	PMF5G01985	PMF4G04440	PMF3G06901
PMF3G02379	PMF4G04076	PMF5G00856	PMF3G03838	PMF5G01287	PMF7G00571	PMF4G05026	PMF4G05679	PMF5G03770	PMF5G01986	PMF4G04452	PMF3G06906
PMF3G02384	PMF4G04101	PMF5G00865	PMF3G03909	PMF5G01309	PMF7G00721	PMF4G05044	PMF4G05829	PMF5G03794	PMF5G02060	PMF4G04456	PMF3G06910
PMF3G02385	PMF4G04126	PMF5G00885	PMF3G03935	PMF5G01349	PMF7G00805	PMF4G05062	PMF4G05962	PMF5G03807	PMF5G02074	PMF4G04457	PMF3G06912
PMF3G02455	PMF4G04127	PMF5G00902	PMF3G03946	PMF5G01352	PMF7G00886	PMF4G05082	PMF4G06094	PMF5G03815	PMF5G02080	PMF4G04463	PMF3G06935
PMF3G02457	PMF4G04128	PMF5G00915	PMF3G03956	PMF5G01396	PMF7G00913	PMF4G05092	PMF4G06138	PMF5G03849	PMF5G02113	PMF4G04511	PMF3G06948
PMF3G02517	PMF4G04129	PMF5G00962	PMF3G03975	PMF5G01438	PMF7G00988	PMF4G05173	PMF4G06258	PMF5G03863	PMF5G02119	PMF4G04522	PMF3G06967
PMF3G02524	PMF4G04240	PMF5G01017	PMF3G04444	PMF5G01459	PMF7G01087	PMF4G05242	PMF4G06364	PMF5G04006	PMF5G02155	PMF4G04523	PMF3G06975
PMF3G02553	PMF4G04243	PMF5G01128	PMF3G04507	PMF5G01460	PMF7G01134	PMF4G05329	PMF4G06412	PMF5G04015	PMF5G02203	PMF4G04557	PMF3G06979
PMF3G02558	PMF4G04295	PMF5G01171	PMF3G04642	PMF5G01465	PMF7G01207	PMF4G05364	PMF4G06445	PMF5G04045	PMF5G02227	PMF4G04726	PMF3G07030
PMF3G02625	PMF4G04311	PMF5G01190	PMF3G04654	PMF5G01470	PMF7G01209	PMF4G05424	PMF4G06541	PMF5G04066	PMF5G02244	PMF4G04759	PMF3G07046
PMF3G02633	PMF4G04315	PMF5G01239	PMF3G04706	PMF5G01473	PMF7G01243	PMF4G05467	PMF4G06624	PMF5G04097	PMF5G02415	PMF4G04822	PMF3G07047
PMF3G02655	PMF4G04390	PMF5G01262	PMF3G04938	PMF5G01506	PMF7G01255	PMF4G05533	PMF4G06729	PMF5G04136	PMF5G02423	PMF4G04827	PMF3G07050
PMF3G02659	PMF4G04392	PMF5G01284	PMF3G04953	PMF5G01519	PMF7G01262	PMF4G05622	PMF4G06738	PMF5G04172	PMF5G02485	PMF4G04899	PMF3G07054
PMF3G02664	PMF4G04406	PMF5G01311	PMF3G04967	PMF5G01520	PMF7G01295	PMF4G05624	PMF4G06759	PMF5G04196	PMF5G02492	PMF4G04900	PMF3G07057
PMF3G02678	PMF4G04442	PMF5G01315	PMF3G05018	PMF5G01539	PMF7G01336	PMF4G05913	PMF5G00028	PMF5G04209	PMF5G02509	PMF4G04928	PMF3G07084
PMF3G02708	PMF4G04476	PMF5G01325	PMF3G05041	PMF5G01599	PMF7G01425	PMF4G05917	PMF5G00032	PMF5G04211	PMF5G02512	PMF4G05005	PMF3G07177
PMF3G02727	PMF4G04504	PMF5G01358	PMF3G05180	PMF5G01649	PMF7G01426	PMF4G05934	PMF5G00072	PMF5G04256	PMF5G02514	PMF4G05032	PMF3G07205
PMF3G02748	PMF4G04517	PMF5G01380	PMF3G05223	PMF5G01665	PMF7G01428	PMF4G05937	PMF5G00085	PMF5G04261	PMF5G02537	PMF4G05034	PMF3G07374
PMF3G02760	PMF4G04542	PMF5G01387	PMF3G05278	PMF5G01722	PMF7G01438	PMF4G05947	PMF5G00096	PMF5G04288	PMF5G02549	PMF4G05035	PMF3G07379
PMF3G02785	PMF4G04556	PMF5G01388	PMF3G05285	PMF5G01727	PMF7G01459	PMF4G05995	PMF5G00100	PMF5G04311	PMF5G02587	PMF4G05219	PMF3G07388
PMF3G02790	PMF4G04574	PMF5G01394	PMF3G05287	PMF5G01731	PMF7G01528	PMF4G06016	PMF5G00160	PMF5G04399	PMF5G02619	PMF4G05326	PMF3G07389
PMF3G02804	PMF4G04664	PMF5G01408	PMF3G05296	PMF5G01780	PMF7G01553	PMF4G06039	PMF5G00163	PMF5G04478	PMF5G02642	PMF4G05538	PMF3G07403
PMF3G02806	PMF4G04711	PMF5G01410	PMF3G05310	PMF5G01796	PMF7G01569	PMF4G06097	PMF5G00167	PMF5G04482	PMF5G02813	PMF4G05593	PMF3G07405
PMF3G02856	PMF4G04730	PMF5G01419	PMF3G05360	PMF5G01897	PMF7G01583	PMF4G06149	PMF5G00172	PMF5G04518	PMF5G02821	PMF4G05654	PMF3G07417
PMF3G02872	PMF4G04751	PMF5G01420	PMF3G05455	PMF5G01901	PMF7G01585	PMF4G06198	PMF5G00186	PMF5G04608	PMF5G02907	PMF4G05656	PMF3G07431
PMF3G02873	PMF4G04814	PMF5G01433	PMF3G05466	PMF5G01928	PMF7G01611	PMF4G06313	PMF5G00187	PMF5G04810	PMF5G02918	PMF4G05657	PMF3G07434
PMF3G02877	PMF4G04830	PMF5G01450	PMF3G05476	PMF5G01934	PMF7G01644	PMF4G06365	PMF5G00221	PMF5G05006	PMF5G02932	PMF4G05748	PMF3G07473
PMF3G02888	PMF4G04893	PMF5G01534	PMF3G05521	PMF5G01940	PMF7G01680	PMF4G06425	PMF5G00224	PMF5G05033	PMF5G02947	PMF4G05880	PMF3G07477
PMF3G02933	PMF4G04894	PMF5G01544	PMF3G05642	PMF5G01952	PMF7G01873	PMF4G06443	PMF5G00227	PMF5G05161	PMF5G03004	PMF4G05893	PMF3G07486
PMF3G02946	PMF4G04896	PMF5G01548	PMF3G05692	PMF5G01957	PMF7G01912	PMF4G06498	PMF5G00240	PMF5G05448	PMF5G03040	PMF4G06010	PMF3G07491
PMF3G02967	PMF4G04920	PMF5G01594	PMF3G05705	PMF5G01962	PMF7G01914	PMF4G06499	PMF5G00268	PMF5G05625	PMF5G03082	PMF4G06028	PMF3G07508
PMF3G03027	PMF4G04931	PMF5G01612	PMF3G05730	PMF5G01995	PMF7G01942	PMF4G06651	PMF5G00299	PMF5G05627	PMF5G03086	PMF4G06284	PMF3G07532
PMF3G03077	PMF4G04974	PMF5G01624	PMF3G05731	PMF5G02006	PMF7G01969	PMF4G06681	PMF5G00302	PMF5G05628	PMF5G03102	PMF4G06287	PMF3G07556
PMF3G03078	PMF4G05011	PMF5G01625	PMF3G05732	PMF5G02021	PMF7G02003	PMF4G06702	PMF5G00342	PMF5G05728	PMF5G03127	PMF4G06307	PMF3G07559
PMF3G03084	PMF4G05037	PMF5G01667	PMF3G05740	PMF5G02048	PMF7G02084	PMF4G06703	PMF5G00345	PMF5G05735	PMF5G03137	PMF4G06397	PMF3G07562
PMF3G03154	PMF4G05040	PMF5G01668	PMF3G05749	PMF5G02055	PMF7G02113	PMF4G06712	PMF5G00380	PMF5G05770	PMF5G03238	PMF4G06438	PMF3G07580
PMF3G03187	PMF4G05093	PMF5G01680	PMF3G05863	PMF5G02066	PMF7G02298	PMF4G06724	PMF5G00404	PMF5G05771	PMF5G03274	PMF4G06440	PMF3G07608
PMF3G03200	PMF4G05106	PMF5G01688	PMF3G05866	PMF5G02157	PMF7G02404	PMF4G06732	PMF5G00437	PMF5G05843	PMF5G03276	PMF4G06470	PMF3G07662
PMF3G03282	PMF4G05107	PMF5G01693	PMF3G05873	PMF5G02171	PMF7G02447	PMF4G06754	PMF5G00444	PMF5G05848	PMF5G03335	PMF4G06558	PMF3G07669
PMF3G03283	PMF4G05116	PMF5G01696	PMF3G05888	PMF5G02182	PMF7G02450	PMF4G06758	PMF5G00453	PMF5G05922	PMF5G03378	PMF4G06566	PMF3G07704
PMF3G03349	PMF4G05136	PMF5G01705	PMF3G05904	PMF5G02259	PMF7G02485	PMF4G06765	PMF5G00474	PMF6G00025	PMF5G03399	PMF4G06569	PMF3G07705
PMF3G03375	PMF4G05303	PMF5G01709	PMF3G05935	PMF5G02267	PMF7G02501	PMF5G00046	PMF5G00518	PMF6G00038	PMF5G03453	PMF4G06638	PMF3G07712
PMF3G03423	PMF4G05373	PMF5G01745	PMF3G05938	PMF5G02269	PMF7G02520	PMF5G00050	PMF5G00522	PMF6G00089	PMF5G03454	PMF4G06705	PMF3G07732
PMF3G03426	PMF4G05544	PMF5G01750	PMF3G05966	PMF5G02270	PMF7G02601	PMF5G00063	PMF5G00533	PMF6G00099	PMF5G03503	PMF4G06747	PMF3G07751
PMF3G03439	PMF4G05558	PMF5G01753	PMF3G06097	PMF5G02288	PMF7G02609	PMF5G00106	PMF5G00571	PMF6G00108	PMF5G03504	PMF4G06763	PMF3G07770
PMF3G03450	PMF4G05585	PMF5G01772	PMF3G06137	PMF5G02320	PMF7G02610	PMF5G00138	PMF5G00590	PMF6G00217	PMF5G03507	PMF5G00002	PMF3G07778
PMF3G03464	PMF4G05625	PMF5G01798	PMF3G06138	PMF5G02381	PMF7G02673	PMF5G00154	PMF5G00644	PMF6G00408	PMF5G03556	PMF5G00020	PMF3G07797
PMF3G03494	PMF4G05678	PMF5G01811	PMF3G06174	PMF5G02461	PMF7G02819	PMF5G00230	PMF5G00746	PMF6G00410	PMF5G03570	PMF5G00064	PMF3G07808
PMF3G03588	PMF4G05682	PMF5G01825	PMF3G06206	PMF5G02469	PMF7G02923	PMF5G00291	PMF5G00747	PMF6G00469	PMF5G03571	PMF5G00066	PMF3G07815
PMF3G03601	PMF4G05777	PMF5G01860	PMF3G06218	PMF5G02474	PMF7G03083	PMF5G00326	PMF5G00756	PMF6G00519	PMF5G03587	PMF5G00074	PMF3G07830
PMF3G03602	PMF4G05824	PMF5G01867	PMF3G06226	PMF5G02497	PMF7G03159	PMF5G00381	PMF5G00758	PMF6G00538	PMF5G03599	PMF5G00101	PMF3G07832
PMF3G03611	PMF4G05932	PMF5G01904	PMF3G06227	PMF5G02506	PMF7G03190	PMF5G00400	PMF5G00771	PMF6G00576	PMF5G03600	PMF5G00103	PMF3G07862
PMF3G03614	PMF4G06150	PMF5G01921	PMF3G06234	PMF5G02507	PMF7G03252	PMF5G00410	PMF5G00782	PMF6G00658	PMF5G03622	PMF5G00114	PMF3G07868
PMF3G03721	PMF4G06260	PMF5G01936	PMF3G06269	PMF5G02526	PMF7G03278	PMF5G00411	PMF5G00792	PMF6G00679	PMF5G03627	PMF5G00115	PMF3G07877
PMF3G03722	PMF4G06279	PMF5G01943	PMF3G06270	PMF5G02611	PMF7G03289	PMF5G00422	PMF5G00847	PMF6G00693	PMF5G03643	PMF5G00119	PMF3G07891
PMF3G03725	PMF4G06281	PMF5G01950	PMF3G06290	PMF5G02618	PMF7G03352	PMF5G00425	PMF5G00877	PMF6G00758	PMF5G03680	PMF5G00130	PMF3G07930
PMF3G03751	PMF4G06285	PMF5G01960	PMF3G06303	PMF5G02679	PMF7G03448	PMF5G00431	PMF5G00900	PMF6G00777	PMF5G03681	PMF5G00169	PMF3G07932
PMF3G03908	PMF4G06288	PMF5G01965	PMF3G06322	PMF5G02869	PMF7G03551	PMF5G00510	PMF5G00971	PMF6G00814	PMF5G03684	PMF5G00174	PMF3G07954
PMF3G03925	PMF4G06414	PMF5G01977	PMF3G06336	PMF5G02874	PMF7G03672	PMF5G00513	PMF5G00987	PMF6G00928	PMF5G03704	PMF5G00181	PMF3G07961
PMF3G04001	PMF4G06466	PMF5G02019	PMF3G06345	PMF5G02939	PMF7G03745	PMF5G00582	PMF5G01010	PMF6G00937	PMF5G03710	PMF5G00193	PMF3G07968
PMF3G04116	PMF4G06497	PMF5G02093	PMF3G06411	PMF5G02941	PMF7G03792	PMF5G00584	PMF5G01011	PMF6G00958	PMF5G03731	PMF5G00194	PMF3G08020
PMF3G04244	PMF4G06694	PMF5G02103	PMF3G06414	PMF5G02942	PMF7G03795	PMF5G00609	PMF5G01041	PMF6G00983	PMF5G03792	PMF5G00197	PMF3G08040
PMF3G04521	PMF4G06718	PMF5G02111	PMF3G06431	PMF5G02952	PMF7G03803	PMF5G00623	PMF5G01081	PMF6G01018	PMF5G03805	PMF5G00209	PMF3G08071
PMF3G04533	PMF4G06767	PMF5G02150	PMF3G06435	PMF5G03039	PMF7G03845	PMF5G00641	PMF5G01130	PMF6G01022	PMF5G03810	PMF5G00214	PMF3G08082
PMF3G04578	PMF5G00012	PMF5G02188	PMF3G06539	PMF5G03091	PMF7G03961	PMF5G00657	PMF5G01137	PMF6G01029	PMF5G03816	PMF5G00216	PMF3G08083
PMF3G04631	PMF5G00024	PMF5G02276	PMF3G06543	PMF5G03194	PMF7G03962	PMF5G00716	PMF5G01148	PMF6G01043	PMF5G03852	PMF5G00234	PMF3G08094
PMF3G04658	PMF5G00029	PMF5G02304	PMF3G06569	PMF5G03217	PMF7G03972	PMF5G00730	PMF5G01167	PMF6G01053	PMF5G03853	PMF5G00303	PMF3G08099
PMF3G04859	PMF5G00035	PMF5G02309	PMF3G06575	PMF5G03222	PMF7G03977	PMF5G00750	PMF5G01224	PMF6G01077	PMF5G03858	PMF5G00377	PMF3G08126
PMF3G04919	PMF5G00102	PMF5G02335	PMF3G06619	PMF5G03227	PMF7G03978	PMF5G00799	PMF5G01232	PMF6G01180	PMF5G03885	PMF5G00391	PMF3G08144
PMF3G05234	PMF5G00142	PMF5G02339	PMF3G06632	PMF5G03256	PMF7G04010	PMF5G00804	PMF5G01279	PMF6G01275	PMF5G03910	PMF5G00392	PMF3G08146
PMF3G05279	PMF5G00168	PMF5G02343	PMF3G06697	PMF5G03302	PMF7G04026	PMF5G00850	PMF5G01285	PMF6G01335	PMF5G03919	PMF5G00393	PMF3G08150
PMF3G05298	PMF5G00170	PMF5G02344	PMF3G06715	PMF5G03312	PMF7G04092	PMF5G00898	PMF5G01297	PMF6G01404	PMF5G03934	PMF5G00418	PMF3G08168
PMF3G05323	PMF5G00306	PMF5G02375	PMF3G06718	PMF5G03314	PMF7G04186	PMF5G00954	PMF5G01314	PMF6G01406	PMF5G03949	PMF5G00466	PMF3G08218
PMF3G05369	PMF5G00312	PMF5G02411	PMF3G06735	PMF5G03374	PMF7G04322	PMF5G00960	PMF5G01318	PMF6G01617	PMF5G03971	PMF5G00473	PMF3G08228
PMF3G05453	PMF5G00313	PMF5G02441	PMF3G06787	PMF5G03447	PMF7G04491	PMF5G01013	PMF5G01372	PMF6G01678	PMF5G04001	PMF5G00491	PMF3G08248
PMF3G05472	PMF5G00314	PMF5G02445	PMF3G06836	PMF5G03459	PMF7G04665	PMF5G01032	PMF5G01373	PMF6G01803	PMF5G04013	PMF5G00515	PMF3G08274
PMF3G05542	PMF5G00331	PMF5G02510	PMF3G06858	PMF5G03629	PMF7G04715	PMF5G01037	PMF5G01425	PMF6G01831	PMF5G04027	PMF5G00556	PMF3G08279
PMF3G05645	PMF5G00334	PMF5G02565	PMF3G06882	PMF5G03630	PMF7G04716	PMF5G01060	PMF5G01447	PMF6G01871	PMF5G04062	PMF5G00581	PMF3G08313
PMF3G05665	PMF5G00339	PMF5G02579	PMF3G06903	PMF5G03692	PMF7G04717	PMF5G01133	PMF5G01449	PMF6G01966	PMF5G04078	PMF5G00589	PMF3G08333
PMF3G05670	PMF5G00344	PMF5G02606	PMF3G06947	PMF5G03754	PMF7G04924	PMF5G01165	PMF5G01455	PMF6G02020	PMF5G04117	PMF5G00658	PMF3G08336
PMF3G05738	PMF5G00374	PMF5G02614	PMF3G06961	PMF5G03756	PMF7G05101	PMF5G01168	PMF5G01456	PMF6G02022	PMF5G04122	PMF5G00694	PMF3G08345
PMF3G05752	PMF5G00482	PMF5G02666	PMF3G06998	PMF5G03763	PMF7G05179	PMF5G01170	PMF5G01476	PMF6G02079	PMF5G04128	PMF5G00704	PMF3G08353
PMF3G05817	PMF5G00486	PMF5G02667	PMF3G07027	PMF5G03776	PMF7G05190	PMF5G01205	PMF5G01555	PMF6G02127	PMF5G04130	PMF5G00705	PMF3G08357
PMF3G05831	PMF5G00487	PMF5G02678	PMF3G07130	PMF5G03848	PMF7G05253	PMF5G01250	PMF5G01578	PMF6G02153	PMF5G04190	PMF5G00717	PMF3G08358
PMF3G05884	PMF5G00512	PMF5G02738	PMF3G07136	PMF5G03851	PMF7G05260	PMF5G01260	PMF5G01629	PMF6G02154	PMF5G04208	PMF5G00718	PMF3G08371
PMF3G05899	PMF5G00525	PMF5G02749	PMF3G07179	PMF5G03859	PMF7G05261	PMF5G01264	PMF5G01631	PMF6G02176	PMF5G04217	PMF5G00726	PMF3G08374
PMF3G05903	PMF5G00532	PMF5G02765	PMF3G07261	PMF5G03891	PMF7G05468	PMF5G01310	PMF5G01634	PMF6G02286	PMF5G04273	PMF5G00738	PMF3G08377
PMF3G05922	PMF5G00592	PMF5G02816	PMF3G07297	PMF5G03911	PMF7G05490	PMF5G01407	PMF5G01652	PMF6G02314	PMF5G04283	PMF5G00748	PMF3G08389
PMF3G05949	PMF5G00607	PMF5G02818	PMF3G07298	PMF5G03986	PMF7G05600	PMF5G01466	PMF5G01658	PMF6G02524	PMF5G04464	PMF5G00749	PMF4G00049
PMF3G05961	PMF5G00660	PMF5G02884	PMF3G07303	PMF5G03987	PMF7G05915	PMF5G01530	PMF5G01664	PMF6G02599	PMF5G04466	PMF5G00764	PMF4G00069
PMF3G06012	PMF5G00696	PMF5G02890	PMF3G07313	PMF5G04033	PMF7G05935	PMF5G01531	PMF5G01692	PMF6G02717	PMF5G04468	PMF5G00800	PMF4G00124
PMF3G06081	PMF5G00698	PMF5G02895	PMF3G07320	PMF5G04038	PMF7G05977	PMF5G01603	PMF5G01713	PMF6G02790	PMF5G04471	PMF5G00801	PMF4G00133
PMF3G06082	PMF5G00715	PMF5G02900	PMF3G07366	PMF5G04039	PMF7G06139	PMF5G01606	PMF5G01728	PMF6G02850	PMF5G04525	PMF5G00870	PMF4G00150
PMF3G06084	PMF5G00721	PMF5G02922	PMF3G07368	PMF5G04125	PMF7G06268	PMF5G01647	PMF5G01733	PMF6G03021	PMF5G04526	PMF5G00912	PMF4G00158
PMF3G06102	PMF5G00744	PMF5G02925	PMF3G07386	PMF5G04137	PMF7G06569	PMF5G01659	PMF5G01742	PMF6G03073	PMF5G04532	PMF5G00914	PMF4G00166
PMF3G06104	PMF5G00755	PMF5G02926	PMF3G07400	PMF5G04151	PMF7G06570	PMF5G01715	PMF5G01744	PMF6G03210	PMF5G04548	PMF5G00952	PMF4G00221
PMF3G06121	PMF5G00791	PMF5G02979	PMF3G07409	PMF5G04152	PMF7G06571	PMF5G01770	PMF5G01751	PMF6G03211	PMF5G04607	PMF5G00997	PMF4G00238
PMF3G06132	PMF5G00896	PMF5G02984	PMF3G07415	PMF5G04221	PMF7G06572	PMF5G01774	PMF5G01756	PMF6G03262	PMF5G04760	PMF5G01005	PMF4G00242
PMF3G06144	PMF5G00909	PMF5G02990	PMF3G07432	PMF5G04222	PMF7G06578	PMF5G01789	PMF5G01757	PMF6G03281	PMF5G04764	PMF5G01016	PMF4G00249
PMF3G06146	PMF5G00949	PMF5G03027	PMF3G07437	PMF5G04233	PMF7G06690	PMF5G01827	PMF5G01795	PMF6G03361	PMF5G04790	PMF5G01023	PMF4G00315
PMF3G06151	PMF5G00958	PMF5G03049	PMF3G07439	PMF5G04244	PMF7G06696	PMF5G01898	PMF5G01797	PMF6G03369	PMF5G05422	PMF5G01028	PMF4G00360
PMF3G06159	PMF5G00963	PMF5G03084	PMF3G07440	PMF5G04255	PMF7G06761	PMF5G01902	PMF5G01804	PMF6G03384	PMF5G05453	PMF5G01058	PMF4G00366
PMF3G06205	PMF5G00972	PMF5G03107	PMF3G07445	PMF5G04260	PMF7G06763	PMF5G01938	PMF5G01817	PMF6G03389	PMF5G05632	PMF5G01071	PMF4G00367
PMF3G06207	PMF5G00975	PMF5G03120	PMF3G07461	PMF5G04272	PMF7G06765	PMF5G01941	PMF5G01841	PMF6G03434	PMF5G05636	PMF5G01106	PMF4G00444
PMF3G06213	PMF5G00984	PMF5G03151	PMF3G07480	PMF5G04393	PMF7G06987	PMF5G01963	PMF5G01880	PMF6G03467	PMF5G05649	PMF5G01124	PMF4G00712
PMF3G06219	PMF5G01022	PMF5G03178	PMF3G07504	PMF5G04405	PMF7G06988	PMF5G02025	PMF5G01888	PMF6G03470	PMF5G05777	PMF5G01157	PMF4G00737
PMF3G06224	PMF5G01043	PMF5G03196	PMF3G07525	PMF5G04472	PMF7G06996	PMF5G02035	PMF5G01890	PMF6G03490	PMF5G05780	PMF5G01185	PMF4G00742
PMF3G06225	PMF5G01076	PMF5G03208	PMF3G07560	PMF5G04473	PMF7G06997	PMF5G02057	PMF5G01892	PMF6G03493	PMF5G05801	PMF5G01217	PMF4G00748
PMF3G06248	PMF5G01126	PMF5G03213	PMF3G07576	PMF5G04504	PMF7G07111	PMF5G02063	PMF5G01896	PMF6G03526	PMF5G05858	PMF5G01237	PMF4G00811
PMF3G06259	PMF5G01131	PMF5G03220	PMF3G07586	PMF5G04528	PMF7G07136	PMF5G02083	PMF5G01944	PMF6G03624	PMF5G05882	PMF5G01245	PMF4G00915
PMF3G06274	PMF5G01169	PMF5G03225	PMF3G07602	PMF5G04543	PMF7G07291	PMF5G02154	PMF5G02031	PMF6G03640	PMF5G05887	PMF5G01256	PMF4G00926
PMF3G06282	PMF5G01179	PMF5G03273	PMF3G07611	PMF5G04616	PMF7G07478	PMF5G02281	PMF5G02067	PMF6G03689	PMF5G05895	PMF5G01276	PMF4G00928
PMF3G06291	PMF5G01184	PMF5G03319	PMF3G07616	PMF5G04846	PMF7G07493	PMF5G02292	PMF5G02086	PMF6G03832	PMF6G00012	PMF5G01288	PMF4G00930
PMF3G06302	PMF5G01202	PMF5G03403	PMF3G07619	PMF5G05193		PMF5G02351	PMF5G02142	PMF6G03834	PMF6G00018	PMF5G01290	PMF4G00981
PMF3G06314	PMF5G01225	PMF5G03409	PMF3G07639	PMF5G05218		PMF5G02384	PMF5G02205	PMF6G03966	PMF6G00019	PMF5G01292	PMF4G00989
PMF3G06341	PMF5G01227	PMF5G03430	PMF3G07650	PMF5G05233		PMF5G02416	PMF5G02248	PMF6G03983	PMF6G00028	PMF5G01298	PMF4G01003
PMF3G06342	PMF5G01234	PMF5G03518	PMF3G07651	PMF5G05289		PMF5G02454	PMF5G02254	PMF6G04056	PMF6G00060	PMF5G01355	PMF4G01010
PMF3G06346	PMF5G01240	PMF5G03549	PMF3G07738	PMF5G05412		PMF5G02467	PMF5G02255	PMF6G04057	PMF6G00141	PMF5G01356	PMF4G01017
PMF3G06349	PMF5G01244	PMF5G03554	PMF3G07757	PMF5G05521		PMF5G02471	PMF5G02257	PMF6G04072	PMF6G00151	PMF5G01384	PMF4G01024
PMF3G06368	PMF5G01246	PMF5G03566	PMF3G07758	PMF5G05624		PMF5G02522	PMF5G02258	PMF6G04104	PMF6G00211	PMF5G01395	PMF4G01056
PMF3G06376	PMF5G01255	PMF5G03567	PMF3G07774	PMF5G05637		PMF5G02539	PMF5G02262	PMF6G04111	PMF6G00219	PMF5G01416	PMF4G01057
PMF3G06393	PMF5G01289	PMF5G03625	PMF3G07818	PMF5G05638		PMF5G02559	PMF5G02286	PMF6G04138	PMF6G00235	PMF5G01432	PMF4G01060
PMF3G06407	PMF5G01300	PMF5G03647	PMF3G07820	PMF5G05648		PMF5G02592	PMF5G02293	PMF6G04242	PMF6G00258	PMF5G01457	PMF4G01063
PMF3G06408	PMF5G01348	PMF5G03660	PMF3G07826	PMF5G05733		PMF5G02594	PMF5G02348	PMF6G04277	PMF6G00261	PMF5G01458	PMF4G01068
PMF3G06415	PMF5G01374	PMF5G03726	PMF3G07827	PMF5G05778		PMF5G02631	PMF5G02357	PMF6G04287	PMF6G00263	PMF5G01538	PMF4G01164
PMF3G06422	PMF5G01392	PMF5G03787	PMF3G07828	PMF5G05779		PMF5G02795	PMF5G02367	PMF6G04298	PMF6G00273	PMF5G01541	PMF4G01209
PMF3G06445	PMF5G01398	PMF5G03809	PMF3G07836	PMF5G05785		PMF5G02848	PMF5G02405	PMF6G04313	PMF6G00300	PMF5G01582	PMF4G01276
PMF3G06460	PMF5G01428	PMF5G03864	PMF3G07873	PMF5G05797		PMF5G02905	PMF5G02406	PMF6G04366	PMF6G00305	PMF5G01583	PMF4G01353
PMF3G06468	PMF5G01431	PMF5G03888	PMF3G07881	PMF5G05810		PMF5G02909	PMF5G02555	PMF6G04447	PMF6G00350	PMF5G01605	PMF4G01371
PMF3G06535	PMF5G01441	PMF5G03906	PMF3G07888	PMF5G05811		PMF5G02933	PMF5G02637	PMF6G04570	PMF6G00356	PMF5G01607	PMF4G01379
PMF3G06549	PMF5G01475	PMF5G03933	PMF3G07900	PMF5G05898		PMF5G02934	PMF5G02643	PMF6G04579	PMF6G00361	PMF5G01610	PMF4G01394
PMF3G06571	PMF5G01540	PMF5G03939	PMF3G07913	PMF5G05915		PMF5G02969	PMF5G02672	PMF6G04600	PMF6G00420	PMF5G01617	PMF4G01439
PMF3G06574	PMF5G01549	PMF5G03972	PMF3G07917	PMF6G00081		PMF5G03015	PMF5G02705	PMF6G04609	PMF6G00461	PMF5G01618	PMF4G01458
PMF3G06586	PMF5G01550	PMF5G03985	PMF3G07960	PMF6G00104		PMF5G03077	PMF5G02713	PMF6G04642	PMF6G00492	PMF5G01628	PMF4G01485
PMF3G06604	PMF5G01576	PMF5G03990	PMF3G07962	PMF6G00125		PMF5G03128	PMF5G02746	PMF6G04646	PMF6G00550	PMF5G01651	PMF4G01500
PMF3G06608	PMF5G01581	PMF5G04005	PMF3G07965	PMF6G00137		PMF5G03183	PMF5G02751	PMF6G04735	PMF6G00568	PMF5G01663	PMF4G01503
PMF3G06612	PMF5G01585	PMF5G04011	PMF3G07997	PMF6G00139		PMF5G03199	PMF5G02762	PMF6G04745	PMF6G00589	PMF5G01690	PMF4G01516
PMF3G06712	PMF5G01626	PMF5G04017	PMF3G08004	PMF6G00143		PMF5G03224	PMF5G02781	PMF6G04752	PMF6G00624	PMF5G01702	PMF4G01517
PMF3G06748	PMF5G01636	PMF5G04119	PMF3G08008	PMF6G00188		PMF5G03278	PMF5G02784	PMF6G04761	PMF6G00651	PMF5G01729	PMF4G01524
PMF3G06784	PMF5G01653	PMF5G04138	PMF3G08011	PMF6G00278		PMF5G03288	PMF5G02786	PMF6G04809	PMF6G00698	PMF5G01738	PMF4G01534
PMF3G06791	PMF5G01660	PMF5G04213	PMF3G08035	PMF6G00287		PMF5G03332	PMF5G02789	PMF6G04812	PMF6G00709	PMF5G01752	PMF4G01543
PMF3G06797	PMF5G01671	PMF5G04292	PMF3G08043	PMF6G00288		PMF5G03334	PMF5G02792	PMF6G04813	PMF6G00710	PMF5G01769	PMF4G01606
PMF3G06830	PMF5G01676	PMF5G04294	PMF3G08050	PMF6G00371		PMF5G03365	PMF5G02807	PMF6G04863	PMF6G00720	PMF5G01777	PMF4G01666
PMF3G06883	PMF5G01699	PMF5G04297	PMF3G08078	PMF6G00411		PMF5G03398	PMF5G02834	PMF6G04947	PMF6G00775	PMF5G01781	PMF4G01683
PMF3G06900	PMF5G01714	PMF5G04298	PMF3G08079	PMF6G00419		PMF5G03402	PMF5G02864	PMF6G04948	PMF6G00936	PMF5G01784	PMF4G01706
PMF3G06920	PMF5G01754	PMF5G04299	PMF3G08092	PMF6G00430		PMF5G03594	PMF5G02891	PMF6G05026	PMF6G00961	PMF5G01820	PMF4G01724
PMF3G06951	PMF5G01759	PMF5G04303	PMF3G08103	PMF6G00431		PMF5G03611	PMF5G02893	PMF6G05125	PMF6G01045	PMF5G01882	PMF4G01725
PMF3G06986	PMF5G01762	PMF5G04324	PMF3G08145	PMF6G00432		PMF5G03621	PMF5G02908	PMF6G05133	PMF6G01055	PMF5G01959	PMF4G01736
PMF3G06992	PMF5G01773	PMF5G04367	PMF3G08156	PMF6G00437		PMF5G03635	PMF5G02911	PMF6G05151	PMF6G01071	PMF5G02002	PMF4G01800
PMF3G06995	PMF5G01794	PMF5G04369	PMF3G08158	PMF6G00442		PMF5G03652	PMF5G02935	PMF6G05157	PMF6G01074	PMF5G02030	PMF4G01872
PMF3G07004	PMF5G01862	PMF5G04411	PMF3G08165	PMF6G00448		PMF5G03719	PMF5G02957	PMF6G05176	PMF6G01076	PMF5G02079	PMF4G02176
PMF3G07010	PMF5G01873	PMF5G04467	PMF3G08181	PMF6G00488		PMF5G03721	PMF5G02967	PMF6G05177	PMF6G01078	PMF5G02120	PMF4G02242
PMF3G07014	PMF5G01877	PMF5G04529	PMF3G08191	PMF6G00581		PMF5G03790	PMF5G02978	PMF6G05180	PMF6G01098	PMF5G02141	PMF4G02244
PMF3G07018	PMF5G01878	PMF5G04565	PMF3G08201	PMF6G00582		PMF5G03817	PMF5G02997	PMF6G05246	PMF6G01161	PMF5G02208	PMF4G02252
PMF3G07037	PMF5G01933	PMF5G04575	PMF3G08222	PMF6G00595		PMF5G03820	PMF5G03056	PMF6G05325	PMF6G01170	PMF5G02209	PMF4G02260
PMF3G07077	PMF5G01948	PMF5G04597	PMF3G08246	PMF6G00596		PMF5G03833	PMF5G03072	PMF6G05332	PMF6G01195	PMF5G02256	PMF4G02264
PMF3G07079	PMF5G01961	PMF5G04686	PMF3G08247	PMF6G00597		PMF5G03868	PMF5G03093	PMF6G05333	PMF6G01213	PMF5G02266	PMF4G02274
PMF3G07081	PMF5G01967	PMF5G04847	PMF3G08267	PMF6G00681		PMF5G03890	PMF5G03150	PMF6G05385	PMF6G01224	PMF5G02298	PMF4G02292
PMF3G07091	PMF5G01979	PMF5G04920	PMF3G08307	PMF6G00682		PMF5G03940	PMF5G03205	PMF6G05433	PMF6G01271	PMF5G02323	PMF4G02320
PMF3G07092	PMF5G02009	PMF5G05009	PMF3G08312	PMF6G00695		PMF5G03994	PMF5G03223	PMF6G05477	PMF6G01309	PMF5G02340	PMF4G02404
PMF3G07109	PMF5G02037	PMF5G05264	PMF3G08317	PMF6G00785		PMF5G04000	PMF5G03231	PMF6G05536	PMF6G01310	PMF5G02346	PMF4G02409
PMF3G07131	PMF5G02100	PMF5G05485	PMF3G08327	PMF6G00828		PMF5G04070	PMF5G03240	PMF6G05541	PMF6G01362	PMF5G02361	PMF4G02446
PMF3G07139	PMF5G02114	PMF5G05493	PMF3G08334	PMF6G00892		PMF5G04106	PMF5G03266	PMF6G05627	PMF6G01414	PMF5G02366	PMF4G02447
PMF3G07144	PMF5G02118	PMF5G05513	PMF3G08378	PMF6G00995		PMF5G04141	PMF5G03291	PMF6G05642	PMF6G01451	PMF5G02399	PMF4G02456
PMF3G07178	PMF5G02126	PMF5G05587	PMF3G08379	PMF6G00996		PMF5G04171	PMF5G03293	PMF6G05715	PMF6G01454	PMF5G02427	PMF4G02457
PMF3G07182	PMF5G02139	PMF5G05597	PMF3G08388	PMF6G01081		PMF5G04254	PMF5G03301	PMF6G05732	PMF6G01459	PMF5G02449	PMF4G02508
PMF3G07202	PMF5G02140	PMF5G05630	PMF3G08443	PMF6G01108		PMF5G04300	PMF5G03305	PMF6G05739	PMF6G01460	PMF5G02468	PMF4G02512
PMF3G07206	PMF5G02152	PMF5G05724	PMF3G08447	PMF6G01122		PMF5G04313	PMF5G03339	PMF6G05780	PMF6G01505	PMF5G02470	PMF4G02536
PMF3G07233	PMF5G02158	PMF5G05725	PMF3G08448	PMF6G01168		PMF5G04406	PMF5G03340	PMF6G05781	PMF6G01506	PMF5G02493	PMF4G02540
PMF3G07265	PMF5G02160	PMF5G05736	PMF4G00020	PMF6G01172		PMF5G04480	PMF5G03420	PMF6G05828	PMF6G01547	PMF5G02496	PMF4G02595
PMF3G07267	PMF5G02175	PMF5G05786	PMF4G00021	PMF6G01196		PMF5G04683	PMF5G03470	PMF6G05829	PMF6G01569	PMF5G02535	PMF4G02640
PMF3G07273	PMF5G02201	PMF5G05789	PMF4G00023	PMF6G01247		PMF5G04711	PMF5G03499	PMF6G05946	PMF6G01591	PMF5G02578	PMF4G02643
PMF3G07283	PMF5G02222	PMF5G05802	PMF4G00034	PMF6G01251		PMF5G04720	PMF5G03583	PMF6G05951	PMF6G01642	PMF5G02610	PMF4G02652
PMF3G07285	PMF5G02274	PMF5G05807	PMF4G00050	PMF6G01318		PMF5G04721	PMF5G03602	PMF6G05956	PMF6G01679	PMF5G02625	PMF4G02667
PMF3G07318	PMF5G02284	PMF5G05822	PMF4G00066	PMF6G01336		PMF5G04726	PMF5G03613	PMF6G05960	PMF6G01683	PMF5G02628	PMF4G02680
PMF3G07338	PMF5G02302	PMF5G05851	PMF4G00079	PMF6G01418		PMF5G04792	PMF5G03616	PMF6G05975	PMF6G01703	PMF5G02668	PMF4G02681
PMF3G07341	PMF5G02330	PMF5G05864	PMF4G00141	PMF6G01421		PMF5G04799	PMF5G03633	PMF6G06043	PMF6G01807	PMF5G02677	PMF4G02721
PMF3G07351	PMF5G02347	PMF5G05891	PMF4G00171	PMF6G01623		PMF5G04879	PMF5G03661	PMF6G06044	PMF6G01881	PMF5G02680	PMF4G02855
PMF3G07357	PMF5G02372	PMF5G05893	PMF4G00232	PMF6G01650		PMF5G04978	PMF5G03690	PMF6G06047	PMF6G01883	PMF5G02686	PMF4G02873
PMF3G07358	PMF5G02378	PMF6G00056	PMF4G00233	PMF6G01692		PMF5G04983	PMF5G03693	PMF6G06054	PMF6G01920	PMF5G02695	PMF4G02880
PMF3G07381	PMF5G02379	PMF6G00066	PMF4G00243	PMF6G01705		PMF5G05014	PMF5G03703	PMF6G06065	PMF6G01923	PMF5G02696	PMF4G02886
PMF3G07414	PMF5G02380	PMF6G00229	PMF4G00253	PMF6G01707		PMF5G05219	PMF5G03706	PMF6G06081	PMF6G02007	PMF5G02722	PMF4G02908
PMF3G07425	PMF5G02476	PMF6G00253	PMF4G00346	PMF6G01724		PMF5G05299	PMF5G03716	PMF6G06094	PMF6G02039	PMF5G02731	PMF4G02919
PMF3G07433	PMF5G02478	PMF6G00254	PMF4G00356	PMF6G01744		PMF5G05354	PMF5G03732	PMF6G06113	PMF6G02102	PMF5G02733	PMF4G02923
PMF3G07442	PMF5G02490	PMF6G00265	PMF4G00363	PMF6G01745		PMF5G05401	PMF5G03750	PMF6G06139	PMF6G02112	PMF5G02734	PMF4G02931
PMF3G07452	PMF5G02505	PMF6G00296	PMF4G00365	PMF6G01829		PMF5G05406	PMF5G03755	PMF6G06140	PMF6G02115	PMF5G02764	PMF4G02934
PMF3G07454	PMF5G02553	PMF6G00362	PMF4G00395	PMF6G01907		PMF5G05411	PMF5G03762	PMF6G06196	PMF6G02138	PMF5G02770	PMF4G02940
PMF3G07492	PMF5G02567	PMF6G00401	PMF4G00434	PMF6G01976		PMF5G05419	PMF5G03766	PMF6G06210	PMF6G02139	PMF5G02810	PMF4G02958
PMF3G07497	PMF5G02575	PMF6G00404	PMF4G00488	PMF6G02059		PMF5G05457	PMF5G03768	PMF6G06222	PMF6G02159	PMF5G02817	PMF4G02959
PMF3G07501	PMF5G02576	PMF6G00443	PMF4G00717	PMF6G02071		PMF5G05497	PMF5G03786	PMF6G06262	PMF6G02311	PMF5G02833	PMF4G03000
PMF3G07531	PMF5G02599	PMF6G00480	PMF4G00757	PMF6G02197		PMF5G05593	PMF5G03797	PMF6G06296	PMF6G02312	PMF5G02837	PMF4G03023
PMF3G07555	PMF5G02634	PMF6G00556	PMF4G00779	PMF6G02272		PMF5G05734	PMF5G03799	PMF6G06336	PMF6G02313	PMF5G02862	PMF4G03024
PMF3G07563	PMF5G02639	PMF6G00563	PMF4G00817	PMF6G02310		PMF5G05773	PMF5G03866	PMF6G06388	PMF6G02377	PMF5G02863	PMF4G03025
PMF3G07591	PMF5G02693	PMF6G00569	PMF4G00844	PMF6G02318		PMF5G05809	PMF5G03887	PMF6G06390	PMF6G02470	PMF5G02887	PMF4G03028
PMF3G07647	PMF5G02694	PMF6G00614	PMF4G00870	PMF6G02433		PMF5G05889	PMF5G03896	PMF6G06392	PMF6G02493	PMF5G02910	PMF4G03067
PMF3G07663	PMF5G02735	PMF6G00622	PMF4G00927	PMF6G02436		PMF5G05909	PMF5G03897	PMF6G06407	PMF6G02518	PMF5G02927	PMF4G03353
PMF3G07666	PMF5G02888	PMF6G00642	PMF4G00944	PMF6G02457		PMF6G00021	PMF5G03903	PMF6G06408	PMF6G02703	PMF5G02962	PMF4G03358
PMF3G07671	PMF5G02896	PMF6G00643	PMF4G00949	PMF6G02458		PMF6G00034	PMF5G03908	PMF6G06426	PMF6G02873	PMF5G02989	PMF4G03378
PMF3G07672	PMF5G02904	PMF6G00661	PMF4G00961	PMF6G02484		PMF6G00044	PMF5G03944	PMF6G06438	PMF6G03123	PMF5G02992	PMF4G03402
PMF3G07689	PMF5G02928	PMF6G00676	PMF4G00979	PMF6G02523		PMF6G00048	PMF5G04035	PMF6G06439	PMF6G03223	PMF5G03000	PMF4G03432
PMF3G07706	PMF5G02929	PMF6G00712	PMF4G00982	PMF6G02813		PMF6G00076	PMF5G04111	PMF6G06447	PMF6G03253	PMF5G03003	PMF4G03503
PMF3G07707	PMF5G02968	PMF6G00714	PMF4G00985	PMF6G02839		PMF6G00098	PMF5G04206	PMF6G06500	PMF6G03474	PMF5G03008	PMF4G03507
PMF3G07709	PMF5G02971	PMF6G00730	PMF4G00995	PMF6G02840		PMF6G00149	PMF5G04207	PMF6G06503	PMF6G03528	PMF5G03012	PMF4G03550
PMF3G07730	PMF5G02972	PMF6G00827	PMF4G00997	PMF6G02891		PMF6G00158	PMF5G04214	PMF6G06568	PMF6G03571	PMF5G03063	PMF4G03554
PMF3G07736	PMF5G02988	PMF6G00890	PMF4G01006	PMF6G02967		PMF6G00181	PMF5G04231	PMF6G06591	PMF6G03573	PMF5G03071	PMF4G03614
PMF3G07753	PMF5G03026	PMF6G00942	PMF4G01007	PMF6G02978		PMF6G00198	PMF5G04234	PMF6G06595	PMF6G03639	PMF5G03123	PMF4G03652
PMF3G07780	PMF5G03042	PMF6G00950	PMF4G01008	PMF6G03024		PMF6G00233	PMF5G04262	PMF6G06627	PMF6G03649	PMF5G03131	PMF4G03686
PMF3G07803	PMF5G03045	PMF6G01042	PMF4G01009	PMF6G03025		PMF6G00243	PMF5G04275	PMF6G06630	PMF6G03652	PMF5G03181	PMF4G03687
PMF3G07811	PMF5G03169	PMF6G01072	PMF4G01022	PMF6G03102		PMF6G00269	PMF5G04289	PMF6G06659	PMF6G03653	PMF5G03186	PMF4G03714
PMF3G07831	PMF5G03182	PMF6G01073	PMF4G01032	PMF6G03134		PMF6G00270	PMF5G04337	PMF6G06682	PMF6G03654	PMF5G03221	PMF4G03727
PMF3G07843	PMF5G03215	PMF6G01111	PMF4G01039	PMF6G03135		PMF6G00274	PMF5G04374	PMF6G06683	PMF6G03694	PMF5G03255	PMF4G03733
PMF3G07857	PMF5G03270	PMF6G01124	PMF4G01055	PMF6G03144		PMF6G00351	PMF5G04524	PMF6G06712	PMF6G03802	PMF5G03297	PMF4G03735
PMF3G07879	PMF5G03280	PMF6G01145	PMF4G01066	PMF6G03357		PMF6G00352	PMF5G04569	PMF6G06717	PMF6G03870	PMF5G03303	PMF4G03736
PMF3G07890	PMF5G03300	PMF6G01150	PMF4G01072	PMF6G03377		PMF6G00355	PMF5G04599	PMF6G06728	PMF6G03928	PMF5G03310	PMF4G03742
PMF3G07904	PMF5G03311	PMF6G01209	PMF4G01073	PMF6G03378		PMF6G00364	PMF5G04643	PMF6G06731	PMF6G03944	PMF5G03313	PMF4G03773
PMF3G07926	PMF5G03318	PMF6G01211	PMF4G01270	PMF6G03386		PMF6G00370	PMF5G04644	PMF6G06757	PMF6G04022	PMF5G03324	PMF4G03801
PMF3G07931	PMF5G03320	PMF6G01233	PMF4G01275	PMF6G03465		PMF6G00380	PMF5G04647	PMF6G06764	PMF6G04050	PMF5G03325	PMF4G03815
PMF3G07945	PMF5G03360	PMF6G01236	PMF4G01316	PMF6G03500		PMF6G00391	PMF5G04671	PMF6G06772	PMF6G04080	PMF5G03472	PMF4G03820
PMF3G07947	PMF5G03372	PMF6G01313	PMF4G01319	PMF6G03521		PMF6G00418	PMF5G04824	PMF6G06784	PMF6G04141	PMF5G03497	PMF4G03823
PMF3G07958	PMF5G03376	PMF6G01322	PMF4G01322	PMF6G03581		PMF6G00447	PMF5G04859	PMF6G06845	PMF6G04142	PMF5G03574	PMF4G03841
PMF3G08009	PMF5G03384	PMF6G01323	PMF4G01376	PMF6G03661		PMF6G00477	PMF5G05147	PMF6G06867	PMF6G04143	PMF5G03604	PMF4G03846
PMF3G08013	PMF5G03408	PMF6G01325	PMF4G01382	PMF6G03683		PMF6G00478	PMF5G05149	PMF6G06906	PMF6G04155	PMF5G03612	PMF4G03854
PMF3G08017	PMF5G03431	PMF6G01326	PMF4G01400	PMF6G03740		PMF6G00479	PMF5G05284	PMF6G06915	PMF6G04156	PMF5G03724	PMF4G03866
PMF3G08052	PMF5G03468	PMF6G01327	PMF4G01425	PMF6G03754		PMF6G00493	PMF5G05605	PMF6G06922	PMF6G04231	PMF5G03733	PMF4G03870
PMF3G08058	PMF5G03498	PMF6G01353	PMF4G01440	PMF6G03794		PMF6G00571	PMF5G05621	PMF6G06923	PMF6G04247	PMF5G03751	PMF4G03886
PMF3G08061	PMF5G03576	PMF6G01357	PMF4G01441	PMF6G03801		PMF6G00605	PMF5G05727	PMF6G06927	PMF6G04249	PMF5G03779	PMF4G03902
PMF3G08062	PMF5G03588	PMF6G01376	PMF4G01499	PMF6G03815		PMF6G00635	PMF5G05732	PMF6G06965	PMF6G04260	PMF5G03785	PMF4G03915
PMF3G08068	PMF5G03591	PMF6G01427	PMF4G01521	PMF6G03965		PMF6G00645	PMF5G05746	PMF6G06977	PMF6G04341	PMF5G03812	PMF4G03932
PMF3G08112	PMF5G03610	PMF6G01461	PMF4G01567	PMF6G03973		PMF6G00653	PMF5G05792	PMF6G06982	PMF6G04372	PMF5G03823	PMF4G03970
PMF3G08118	PMF5G03650	PMF6G01463	PMF4G01684	PMF6G04037		PMF6G00684	PMF5G05796	PMF6G06984	PMF6G04374	PMF5G03826	PMF4G03983
PMF3G08137	PMF5G03678	PMF6G01475	PMF4G01707	PMF6G04038		PMF6G00705	PMF5G05805	PMF6G07007	PMF6G04413	PMF5G03884	PMF4G04013
PMF3G08147	PMF5G03718	PMF6G01485	PMF4G01797	PMF6G04086		PMF6G00748	PMF5G05839	PMF6G07028	PMF6G04433	PMF5G03924	PMF4G04018
PMF3G08152	PMF5G03720	PMF6G01486	PMF4G01818	PMF6G04100		PMF6G00750	PMF5G05852	PMF6G07054	PMF6G04444	PMF5G03925	PMF4G04038
PMF3G08154	PMF5G03729	PMF6G01509	PMF4G01894	PMF6G04147		PMF6G00762	PMF5G05854	PMF6G07063	PMF6G04481	PMF5G03931	PMF4G04055
PMF3G08212	PMF5G03780	PMF6G01519	PMF4G02239	PMF6G04217		PMF6G00878	PMF5G05886	PMF6G07064	PMF6G04510	PMF5G03982	PMF4G04072
PMF3G08220	PMF5G03788	PMF6G01590	PMF4G02248	PMF6G04276		PMF6G00969	PMF5G05916	PMF6G07065	PMF6G04527	PMF5G04003	PMF4G04087
PMF3G08231	PMF5G03789	PMF6G01651	PMF4G02251	PMF6G04304		PMF6G01007	PMF5G05918	PMF6G07114	PMF6G04554	PMF5G04007	PMF4G04088
PMF3G08260	PMF5G03892	PMF6G01686	PMF4G02327	PMF6G04323		PMF6G01017	PMF5G05920	PMF6G07155	PMF6G04562	PMF5G04026	PMF4G04097
PMF3G08278	PMF5G03946	PMF6G01762	PMF4G02338	PMF6G04331		PMF6G01052	PMF6G00004	PMF6G07219	PMF6G04571	PMF5G04028	PMF4G04105
PMF3G08280	PMF5G03947	PMF6G01767	PMF4G02381	PMF6G04340		PMF6G01057	PMF6G00005	PMF7G00041	PMF6G04594	PMF5G04065	PMF4G04125
PMF3G08284	PMF5G03993	PMF6G01773	PMF4G02391	PMF6G04405		PMF6G01120	PMF6G00014	PMF7G00042	PMF6G04597	PMF5G04109	PMF4G04173
PMF3G08306	PMF5G03996	PMF6G01851	PMF4G02440	PMF6G04446		PMF6G01125	PMF6G00036	PMF7G00074	PMF6G04619	PMF5G04110	PMF4G04181
PMF3G08315	PMF5G04002	PMF6G01854	PMF4G02441	PMF6G04482		PMF6G01127	PMF6G00122	PMF7G00179	PMF6G04677	PMF5G04124	PMF4G04192
PMF3G08318	PMF5G04008	PMF6G01927	PMF4G02470	PMF6G04546		PMF6G01171	PMF6G00144	PMF7G00252	PMF6G04719	PMF5G04132	PMF4G04196
PMF3G08320	PMF5G04024	PMF6G01944	PMF4G02509	PMF6G04569		PMF6G01265	PMF6G00156	PMF7G00339	PMF6G04817	PMF5G04156	PMF4G04213
PMF3G08321	PMF5G04025	PMF6G02028	PMF4G02610	PMF6G04584		PMF6G01302	PMF6G00203	PMF7G00340	PMF6G04828	PMF5G04201	PMF4G04220
PMF3G08322	PMF5G04098	PMF6G02029	PMF4G02630	PMF6G04664		PMF6G01341	PMF6G00207	PMF7G00362	PMF6G04860	PMF5G04210	PMF4G04226
PMF3G08323	PMF5G04101	PMF6G02101	PMF4G02650	PMF6G04696		PMF6G01355	PMF6G00208	PMF7G00375	PMF6G04887	PMF5G04258	PMF4G04234
PMF3G08335	PMF5G04103	PMF6G02105	PMF4G02666	PMF6G04729		PMF6G01443	PMF6G00232	PMF7G00451	PMF6G04923	PMF5G04267	PMF4G04242
PMF3G08361	PMF5G04154	PMF6G02143	PMF4G02709	PMF6G04746		PMF6G01448	PMF6G00292	PMF7G00498	PMF6G04980	PMF5G04286	PMF4G04293
PMF3G08370	PMF5G04163	PMF6G02189	PMF4G02712	PMF6G04764		PMF6G01449	PMF6G00315	PMF7G00500	PMF6G04982	PMF5G04318	PMF4G04310
PMF3G08424	PMF5G04167	PMF6G02241	PMF4G02714	PMF6G04837		PMF6G01453	PMF6G00332	PMF7G00502	PMF6G05053	PMF5G04366	PMF4G04343
PMF3G08435	PMF5G04168	PMF6G02254	PMF4G02808	PMF6G04886		PMF6G01456	PMF6G00358	PMF7G00534	PMF6G05191	PMF5G04434	PMF4G04347
PMF3G08440	PMF5G04173	PMF6G02482	PMF4G02818	PMF6G04916		PMF6G01477	PMF6G00393	PMF7G00561	PMF6G05198	PMF5G04474	PMF4G04404
PMF3G08442	PMF5G04188	PMF6G02569	PMF4G02819	PMF6G04951		PMF6G01502	PMF6G00425	PMF7G00590	PMF6G05208	PMF5G04507	PMF4G04444
PMF3G08446	PMF5G04271	PMF6G02596	PMF4G02884	PMF6G04967		PMF6G01526	PMF6G00446	PMF7G00594	PMF6G05229	PMF5G04602	PMF4G04449
PMF3G08452	PMF5G04293	PMF6G02621	PMF4G02891	PMF6G04981		PMF6G01528	PMF6G00467	PMF7G00595	PMF6G05243	PMF5G04605	PMF4G04454
PMF3G08453	PMF5G04368	PMF6G02896	PMF4G02906	PMF6G04991		PMF6G01529	PMF6G00485	PMF7G00620	PMF6G05340	PMF5G04784	PMF4G04468
PMF4G00026	PMF5G04375	PMF6G02897	PMF4G02925	PMF6G05006		PMF6G01537	PMF6G00486	PMF7G00641	PMF6G05386	PMF5G04801	PMF4G04478
PMF4G00027	PMF5G04400	PMF6G02910	PMF4G02955	PMF6G05035		PMF6G01580	PMF6G00503	PMF7G00689	PMF6G05415	PMF5G04955	PMF4G04549
PMF4G00077	PMF5G04485	PMF6G03282	PMF4G02976	PMF6G05067		PMF6G01677	PMF6G00522	PMF7G00693	PMF6G05436	PMF5G05137	PMF4G04567
PMF4G00078	PMF5G04550	PMF6G03326	PMF4G03004	PMF6G05091		PMF6G01728	PMF6G00554	PMF7G00734	PMF6G05460	PMF5G05138	PMF4G04570
PMF4G00107	PMF5G04564	PMF6G03365	PMF4G03021	PMF6G05173		PMF6G01754	PMF6G00557	PMF7G00769	PMF6G05504	PMF5G05357	PMF4G04580
PMF4G00127	PMF5G04574	PMF6G03402	PMF4G03053	PMF6G05182		PMF6G01755	PMF6G00561	PMF7G00790	PMF6G05508	PMF5G05447	PMF4G04612
PMF4G00131	PMF5G04581	PMF6G03469	PMF4G03056	PMF6G05193		PMF6G01761	PMF6G00562	PMF7G00795	PMF6G05537	PMF5G05452	PMF4G04650
PMF4G00168	PMF5G04645	PMF6G03502	PMF4G03057	PMF6G05224		PMF6G01763	PMF6G00573	PMF7G00815	PMF6G05621	PMF5G05511	PMF4G04651
PMF4G00173	PMF5G04646	PMF6G03523	PMF4G03062	PMF6G05247		PMF6G01765	PMF6G00594	PMF7G00818	PMF6G05622	PMF5G05614	PMF4G04666
PMF4G00181	PMF5G04669	PMF6G03538	PMF4G03099	PMF6G05384		PMF6G01766	PMF6G00646	PMF7G00841	PMF6G05633	PMF5G05634	PMF4G04712
PMF4G00182	PMF5G04679	PMF6G03651	PMF4G03376	PMF6G05424		PMF6G01776	PMF6G00654	PMF7G00873	PMF6G05729	PMF5G05644	PMF4G04748
PMF4G00183	PMF5G04858	PMF6G03728	PMF4G03453	PMF6G05427		PMF6G01777	PMF6G00677	PMF7G00892	PMF6G05736	PMF5G05791	PMF4G04835
PMF4G00184	PMF5G04929	PMF6G03747	PMF4G03493	PMF6G05428		PMF6G01778	PMF6G00704	PMF7G00916	PMF6G05744	PMF5G05824	PMF4G04849
PMF4G00195	PMF5G05028	PMF6G03788	PMF4G03505	PMF6G05434		PMF6G01780	PMF6G00729	PMF7G00968	PMF6G05766	PMF5G05836	PMF4G04862
PMF4G00201	PMF5G05114	PMF6G03839	PMF4G03510	PMF6G05435		PMF6G01783	PMF6G00766	PMF7G00996	PMF6G05769	PMF6G00035	PMF4G04872
PMF4G00224	PMF5G05144	PMF6G03896	PMF4G03532	PMF6G05456		PMF6G01785	PMF6G00893	PMF7G01008	PMF6G05836	PMF6G00062	PMF4G04905
PMF4G00228	PMF5G05151	PMF6G03967	PMF4G03658	PMF6G05469		PMF6G01787	PMF6G00906	PMF7G01028	PMF6G05837	PMF6G00065	PMF4G04908
PMF4G00237	PMF5G05166	PMF6G03968	PMF4G03671	PMF6G05529		PMF6G01811	PMF6G00944	PMF7G01107	PMF6G05861	PMF6G00070	PMF4G04914
PMF4G00244	PMF5G05170	PMF6G04049	PMF4G03799	PMF6G05530		PMF6G01842	PMF6G01032	PMF7G01120	PMF6G05976	PMF6G00088	PMF4G04916
PMF4G00247	PMF5G05298	PMF6G04235	PMF4G03808	PMF6G05539		PMF6G01886	PMF6G01039	PMF7G01163	PMF6G05988	PMF6G00092	PMF4G04941
PMF4G00248	PMF5G05640	PMF6G04263	PMF4G03809	PMF6G05553		PMF6G01913	PMF6G01090	PMF7G01259	PMF6G05989	PMF6G00172	PMF4G04987
PMF4G00258	PMF5G05741	PMF6G04300	PMF4G03838	PMF6G05569		PMF6G01932	PMF6G01097	PMF7G01316	PMF6G06035	PMF6G00173	PMF4G05029
PMF4G00285	PMF5G05788	PMF6G04317	PMF4G03845	PMF6G05571		PMF6G01933	PMF6G01101	PMF7G01335	PMF6G06125	PMF6G00205	PMF4G05262
PMF4G00342	PMF5G05819	PMF6G04421	PMF4G03878	PMF6G05635		PMF6G01949	PMF6G01103	PMF7G01393	PMF6G06127	PMF6G00206	PMF4G05274
PMF4G00345	PMF5G05825	PMF6G04422	PMF4G03960	PMF6G05677		PMF6G01952	PMF6G01130	PMF7G01406	PMF6G06165	PMF6G00213	PMF4G05299
PMF4G00355	PMF5G05917	PMF6G04503	PMF4G03962	PMF6G05685		PMF6G01961	PMF6G01132	PMF7G01446	PMF6G06182	PMF6G00293	PMF4G05316
PMF4G00368	PMF6G00022	PMF6G04555	PMF4G03964	PMF6G05691		PMF6G01973	PMF6G01139	PMF7G01490	PMF6G06197	PMF6G00316	PMF4G05372
PMF4G00397	PMF6G00045	PMF6G04568	PMF4G03965	PMF6G05735		PMF6G01995	PMF6G01184	PMF7G01527	PMF6G06245	PMF6G00318	PMF4G05397
PMF4G00419	PMF6G00047	PMF6G04589	PMF4G03978	PMF6G05740		PMF6G02023	PMF6G01214	PMF7G01539	PMF6G06284	PMF6G00360	PMF4G05429
PMF4G00429	PMF6G00052	PMF6G04593	PMF4G03987	PMF6G05782		PMF6G02109	PMF6G01232	PMF7G01597	PMF6G06379	PMF6G00374	PMF4G05477
PMF4G00432	PMF6G00079	PMF6G04617	PMF4G03992	PMF6G05799		PMF6G02128	PMF6G01243	PMF7G01661	PMF6G06405	PMF6G00392	PMF4G05537
PMF4G00674	PMF6G00080	PMF6G04644	PMF4G03993	PMF6G05812		PMF6G02131	PMF6G01262	PMF7G01703	PMF6G06433	PMF6G00402	PMF4G05577
PMF4G00679	PMF6G00085	PMF6G04649	PMF4G04027	PMF6G05901		PMF6G02151	PMF6G01263	PMF7G01722	PMF6G06440	PMF6G00426	PMF4G05620
PMF4G00680	PMF6G00087	PMF6G04657	PMF4G04042	PMF6G05936		PMF6G02158	PMF6G01267	PMF7G01733	PMF6G06446	PMF6G00470	PMF4G05621
PMF4G00752	PMF6G00095	PMF6G04660	PMF4G04044	PMF6G05987		PMF6G02175	PMF6G01274	PMF7G01735	PMF6G06451	PMF6G00475	PMF4G05706
PMF4G00760	PMF6G00109	PMF6G04670	PMF4G04046	PMF6G06008		PMF6G02178	PMF6G01379	PMF7G01798	PMF6G06454	PMF6G00476	PMF4G05726
PMF4G00802	PMF6G00110	PMF6G04767	PMF4G04051	PMF6G06031		PMF6G02205	PMF6G01471	PMF7G01809	PMF6G06588	PMF6G00490	PMF4G05728
PMF4G00812	PMF6G00113	PMF6G04769	PMF4G04059	PMF6G06079		PMF6G02211	PMF6G01473	PMF7G01815	PMF6G06592	PMF6G00553	PMF4G05733
PMF4G00859	PMF6G00119	PMF6G04878	PMF4G04079	PMF6G06080		PMF6G02221	PMF6G01476	PMF7G01968	PMF6G06593	PMF6G00564	PMF4G05750
PMF4G00887	PMF6G00215	PMF6G04913	PMF4G04082	PMF6G06158		PMF6G02227	PMF6G01511	PMF7G01997	PMF6G06622	PMF6G00598	PMF4G05797
PMF4G00892	PMF6G00220	PMF6G04915	PMF4G04099	PMF6G06177		PMF6G02233	PMF6G01513	PMF7G02355	PMF6G06625	PMF6G00609	PMF4G05840
PMF4G00968	PMF6G00221	PMF6G04990	PMF4G04102	PMF6G06187		PMF6G02242	PMF6G01586	PMF7G02389	PMF6G06640	PMF6G00647	PMF4G05873
PMF4G00969	PMF6G00222	PMF6G05025	PMF4G04118	PMF6G06236		PMF6G02248	PMF6G01618	PMF7G02392	PMF6G06672	PMF6G00672	PMF4G05892
PMF4G01019	PMF6G00223	PMF6G05065	PMF4G04314	PMF6G06271		PMF6G02259	PMF6G01628	PMF7G02449	PMF6G06695	PMF6G00691	PMF4G05911
PMF4G01042	PMF6G00224	PMF6G05102	PMF4G04332	PMF6G06311		PMF6G02289	PMF6G01638	PMF7G02455	PMF6G06706	PMF6G00699	PMF4G05912
PMF4G01103	PMF6G00225	PMF6G05106	PMF4G04342	PMF6G06318		PMF6G02290	PMF6G01669	PMF7G02479	PMF6G06756	PMF6G00721	PMF4G05914
PMF4G01182	PMF6G00226	PMF6G05172	PMF4G04345	PMF6G06362		PMF6G02481	PMF6G01687	PMF7G02480	PMF6G06817	PMF6G00725	PMF4G05931
PMF4G01234	PMF6G00298	PMF6G05287	PMF4G04349	PMF6G06410		PMF6G02483	PMF6G01788	PMF7G02528	PMF6G06858	PMF6G00751	PMF4G05943
PMF4G01235	PMF6G00389	PMF6G05300	PMF4G04364	PMF6G06413		PMF6G02494	PMF6G01855	PMF7G02531	PMF6G06924	PMF6G00760	PMF4G05983
PMF4G01236	PMF6G00438	PMF6G05301	PMF4G04377	PMF6G06478		PMF6G02595	PMF6G01921	PMF7G02551	PMF6G07039	PMF6G00761	PMF4G06086
PMF4G01315	PMF6G00440	PMF6G05314	PMF4G04383	PMF6G06510		PMF6G02622	PMF6G01943	PMF7G02598	PMF6G07040	PMF6G00768	PMF4G06151
PMF4G01387	PMF6G00450	PMF6G05329	PMF4G04388	PMF6G06535		PMF6G02638	PMF6G01957	PMF7G02626	PMF6G07080	PMF6G00805	PMF4G06156
PMF4G01390	PMF6G00489	PMF6G05368	PMF4G04391	PMF6G06537		PMF6G02640	PMF6G02162	PMF7G02722	PMF6G07098	PMF6G00905	PMF4G06255
PMF4G01414	PMF6G00518	PMF6G05382	PMF4G04399	PMF6G06551		PMF6G02648	PMF6G02163	PMF7G02744	PMF6G07099	PMF6G00949	PMF4G06343
PMF4G01421	PMF6G00555	PMF6G05410	PMF4G04437	PMF6G06573		PMF6G02665	PMF6G02164	PMF7G02755	PMF6G07113	PMF6G01011	PMF4G06363
PMF4G01426	PMF6G00558	PMF6G05430	PMF4G04450	PMF6G06582		PMF6G02673	PMF6G02170	PMF7G02766	PMF6G07150	PMF6G01025	PMF4G06418
PMF4G01460	PMF6G00606	PMF6G05437	PMF4G04475	PMF6G06619		PMF6G02704	PMF6G02171	PMF7G02808	PMF6G07165	PMF6G01026	PMF4G06519
PMF4G01468	PMF6G00608	PMF6G05451	PMF4G04480	PMF6G06621		PMF6G02767	PMF6G02173	PMF7G02818	PMF6G07206	PMF6G01080	PMF4G06539
PMF4G01482	PMF6G00638	PMF6G05459	PMF4G04515	PMF6G06629		PMF6G02768	PMF6G02179	PMF7G02850	PMF6G07207	PMF6G01082	PMF4G06540
PMF4G01487	PMF6G00680	PMF6G05464	PMF4G04519	PMF6G06666		PMF6G02874	PMF6G02202	PMF7G02893	PMF6G07225	PMF6G01099	PMF4G06544
PMF4G01488	PMF6G00726	PMF6G05495	PMF4G04563	PMF6G06707		PMF6G02890	PMF6G02473	PMF7G02930	PMF7G00035	PMF6G01100	PMF4G06565
PMF4G01532	PMF6G00728	PMF6G05507	PMF4G04564	PMF6G06758		PMF6G02946	PMF6G02575	PMF7G02952	PMF7G00048	PMF6G01109	PMF4G06592
PMF4G01591	PMF6G00765	PMF6G05532	PMF4G04581	PMF6G06770		PMF6G03031	PMF6G02734	PMF7G03009	PMF7G00049	PMF6G01128	PMF4G06612
PMF4G01592	PMF6G00810	PMF6G05540	PMF4G04583	PMF6G06774		PMF6G03042	PMF6G02740	PMF7G03018	PMF7G00073	PMF6G01148	PMF4G06642
PMF4G01594	PMF6G00876	PMF6G05570	PMF4G04599	PMF6G06805		PMF6G03045	PMF6G03372	PMF7G03230	PMF7G00084	PMF6G01228	PMF4G06682
PMF4G01597	PMF6G00895	PMF6G05587	PMF4G04667	PMF6G06847		PMF6G03048	PMF6G03433	PMF7G03275	PMF7G00090	PMF6G01260	PMF4G06690
PMF4G01852	PMF6G00957	PMF6G05619	PMF4G04670	PMF6G06902		PMF6G03167	PMF6G03473	PMF7G03311	PMF7G00093	PMF6G01272	PMF4G06722
PMF4G01877	PMF6G00976	PMF6G05665	PMF4G04674	PMF6G06975		PMF6G03176	PMF6G03579	PMF7G03376	PMF7G00118	PMF6G01358	PMF4G06741
PMF4G01901	PMF6G01041	PMF6G05678	PMF4G04708	PMF6G06986		PMF6G03201	PMF6G03677	PMF7G03479	PMF7G00192	PMF6G01359	PMF5G00005
PMF4G01904	PMF6G01056	PMF6G05683	PMF4G04714	PMF6G06990		PMF6G03205	PMF6G03697	PMF7G03489	PMF7G00206	PMF6G01416	PMF5G00013
PMF4G01905	PMF6G01131	PMF6G05686	PMF4G04756	PMF6G07013		PMF6G03212	PMF6G03698	PMF7G03492	PMF7G00277	PMF6G01420	PMF5G00044
PMF4G02173	PMF6G01135	PMF6G05737	PMF4G04773	PMF6G07022		PMF6G03266	PMF6G03703	PMF7G03539	PMF7G00305	PMF6G01482	PMF5G00051
PMF4G02241	PMF6G01142	PMF6G05747	PMF4G04774	PMF6G07033		PMF6G03267	PMF6G03793	PMF7G03562	PMF7G00432	PMF6G01570	PMF5G00067
PMF4G02249	PMF6G01166	PMF6G05748	PMF4G04787	PMF6G07042		PMF6G03352	PMF6G03841	PMF7G03575	PMF7G00454	PMF6G01630	PMF5G00071
PMF4G02271	PMF6G01169	PMF6G05757	PMF4G04802	PMF6G07095		PMF6G03359	PMF6G03855	PMF7G03577	PMF7G00538	PMF6G01653	PMF5G00107
PMF4G02392	PMF6G01189	PMF6G05788	PMF4G04815	PMF6G07102		PMF6G03360	PMF6G03858	PMF7G03607	PMF7G00550	PMF6G01715	PMF5G00108
PMF4G02422	PMF6G01190	PMF6G05825	PMF4G04819	PMF6G07151		PMF6G03380	PMF6G03868	PMF7G03655	PMF7G00560	PMF6G01758	PMF5G00220
PMF4G02462	PMF6G01226	PMF6G05889	PMF4G04824	PMF6G07152		PMF6G03385	PMF6G03883	PMF7G03674	PMF7G00587	PMF6G01774	PMF5G00228
PMF4G02511	PMF6G01242	PMF6G05898	PMF4G04825	PMF6G07156		PMF6G03393	PMF6G03904	PMF7G03759	PMF7G00603	PMF6G01849	PMF5G00229
PMF4G02532	PMF6G01277	PMF6G05995	PMF4G04838	PMF6G07170		PMF6G03400	PMF6G03936	PMF7G03787	PMF7G00637	PMF6G01891	PMF5G00236
PMF4G02543	PMF6G01282	PMF6G05996	PMF4G04897	PMF6G07184		PMF6G03404	PMF6G03938	PMF7G03812	PMF7G00646	PMF6G01892	PMF5G00241
PMF4G02547	PMF6G01283	PMF6G05998	PMF4G04907	PMF6G07205		PMF6G03446	PMF6G03995	PMF7G03944	PMF7G00779	PMF6G01894	PMF5G00255
PMF4G02575	PMF6G01363	PMF6G05999	PMF4G05020	PMF6G07230		PMF6G03456	PMF6G04030	PMF7G04016	PMF7G00786	PMF6G01914	PMF5G00309
PMF4G02645	PMF6G01369	PMF6G06009	PMF4G05043	PMF6G07231		PMF6G03479	PMF6G04036	PMF7G04019	PMF7G00789	PMF6G01984	PMF5G00346
PMF4G02661	PMF6G01384	PMF6G06018	PMF4G05049	PMF7G00026		PMF6G03484	PMF6G04074	PMF7G04023	PMF7G00864	PMF6G02001	PMF5G00370
PMF4G02708	PMF6G01385	PMF6G06022	PMF4G05052	PMF7G00040		PMF6G03485	PMF6G04076	PMF7G04039	PMF7G00904	PMF6G02002	PMF5G00371
PMF4G02715	PMF6G01403	PMF6G06024	PMF4G05085	PMF7G00070		PMF6G03487	PMF6G04077	PMF7G04046	PMF7G00947	PMF6G02072	PMF5G00426
PMF4G02728	PMF6G01419	PMF6G06030	PMF4G05086	PMF7G00078		PMF6G03497	PMF6G04078	PMF7G04074	PMF7G00956	PMF6G02082	PMF5G00452
PMF4G02817	PMF6G01455	PMF6G06085	PMF4G05231	PMF7G00083		PMF6G03510	PMF6G04079	PMF7G04150	PMF7G00963	PMF6G02083	PMF5G00468
PMF4G02824	PMF6G01472	PMF6G06121	PMF4G05244	PMF7G00114		PMF6G03520	PMF6G04128	PMF7G04151	PMF7G01009	PMF6G02086	PMF5G00548
PMF4G02869	PMF6G01533	PMF6G06131	PMF4G05249	PMF7G00203		PMF6G03561	PMF6G04148	PMF7G04162	PMF7G01010	PMF6G02103	PMF5G00553
PMF4G02897	PMF6G01544	PMF6G06161	PMF4G05281	PMF7G00208		PMF6G03566	PMF6G04168	PMF7G04198	PMF7G01014	PMF6G02110	PMF5G00563
PMF4G02918	PMF6G01579	PMF6G06164	PMF4G05285	PMF7G00242		PMF6G03664	PMF6G04234	PMF7G04212	PMF7G01022	PMF6G02113	PMF5G00586
PMF4G02924	PMF6G01600	PMF6G06173	PMF4G05443	PMF7G00300		PMF6G03682	PMF6G04267	PMF7G04239	PMF7G01038	PMF6G02165	PMF5G00626
PMF4G02929	PMF6G01632	PMF6G06231	PMF4G05520	PMF7G00321		PMF6G03715	PMF6G04275	PMF7G04241	PMF7G01112	PMF6G02185	PMF5G00629
PMF4G02986	PMF6G01640	PMF6G06234	PMF4G05623	PMF7G00322		PMF6G03743	PMF6G04295	PMF7G04249	PMF7G01200	PMF6G02192	PMF5G00630
PMF4G02998	PMF6G01685	PMF6G06235	PMF4G05715	PMF7G00407		PMF6G03820	PMF6G04328	PMF7G04251	PMF7G01212	PMF6G02207	PMF5G00635
PMF4G03005	PMF6G01815	PMF6G06242	PMF4G05837	PMF7G00484		PMF6G03838	PMF6G04414	PMF7G04257	PMF7G01213	PMF6G02247	PMF5G00636
PMF4G03018	PMF6G01838	PMF6G06243	PMF4G05952	PMF7G00490		PMF6G03882	PMF6G04438	PMF7G04405	PMF7G01233	PMF6G02288	PMF5G00642
PMF4G03038	PMF6G01947	PMF6G06244	PMF4G06056	PMF7G00562		PMF6G03933	PMF6G04585	PMF7G04406	PMF7G01256	PMF6G02354	PMF5G00643
PMF4G03051	PMF6G01958	PMF6G06260	PMF4G06063	PMF7G00687		PMF6G03993	PMF6G04626	PMF7G04477	PMF7G01260	PMF6G02374	PMF5G00669
PMF4G03058	PMF6G01974	PMF6G06272	PMF4G06320	PMF7G00715		PMF6G03996	PMF6G04653	PMF7G04482	PMF7G01265	PMF6G02395	PMF5G00674
PMF4G03166	PMF6G02017	PMF6G06291	PMF4G06328	PMF7G00749		PMF6G03997	PMF6G04656	PMF7G04528	PMF7G01275	PMF6G02442	PMF5G00681
PMF4G03203	PMF6G02021	PMF6G06305	PMF4G06415	PMF7G00756		PMF6G04001	PMF6G04707	PMF7G04538	PMF7G01338	PMF6G02463	PMF5G00830
PMF4G03328	PMF6G02087	PMF6G06319	PMF4G06417	PMF7G00761		PMF6G04051	PMF6G04743	PMF7G04563	PMF7G01420	PMF6G02479	PMF5G00875
PMF4G03348	PMF6G02172	PMF6G06420	PMF4G06423	PMF7G00780		PMF6G04083	PMF6G04754	PMF7G04610	PMF7G01421	PMF6G03243	PMF5G00890
PMF4G03352	PMF6G02333	PMF6G06449	PMF4G06424	PMF7G00781		PMF6G04158	PMF6G04773	PMF7G04802	PMF7G01423	PMF6G03272	PMF5G00891
PMF4G03435	PMF6G02408	PMF6G06465	PMF4G06448	PMF7G00808		PMF6G04166	PMF6G04788	PMF7G04833	PMF7G01444	PMF6G03394	PMF5G00906
PMF4G03445	PMF6G02411	PMF6G06505	PMF4G06471	PMF7G00821		PMF6G04230	PMF6G04799	PMF7G04843	PMF7G01491	PMF6G03412	PMF5G00923
PMF4G03448	PMF6G02412	PMF6G06528	PMF4G06472	PMF7G00949		PMF6G04245	PMF6G04819	PMF7G04937	PMF7G01570	PMF6G03506	PMF5G00942
PMF4G03456	PMF6G02462	PMF6G06569	PMF4G06641	PMF7G01117		PMF6G04246	PMF6G04835	PMF7G04966	PMF7G01580	PMF6G03517	PMF5G00974
PMF4G03465	PMF6G02510	PMF6G06635	PMF4G06643	PMF7G01199		PMF6G04248	PMF6G04836	PMF7G05075	PMF7G01616	PMF6G03524	PMF5G00981
PMF4G03467	PMF6G02512	PMF6G06642	PMF4G06691	PMF7G01248		PMF6G04281	PMF6G04844	PMF7G05116	PMF7G01639	PMF6G03572	PMF5G00989
PMF4G03474	PMF6G02527	PMF6G06647	PMF4G06723	PMF7G01254		PMF6G04301	PMF6G04845	PMF7G05117	PMF7G01662	PMF6G03595	PMF5G00990
PMF4G03475	PMF6G02625	PMF6G06660	PMF4G06730	PMF7G01261		PMF6G04303	PMF6G04854	PMF7G05207	PMF7G01673	PMF6G03615	PMF5G01004
PMF4G03657	PMF6G02713	PMF6G06661	PMF4G06734	PMF7G01264		PMF6G04306	PMF6G04881	PMF7G05284	PMF7G01713	PMF6G03616	PMF5G01025
PMF4G03720	PMF6G02714	PMF6G06688	PMF4G06755	PMF7G01271		PMF6G04321	PMF6G04882	PMF7G05297	PMF7G01848	PMF6G03658	PMF5G01057
PMF4G03769	PMF6G02758	PMF6G06689	PMF5G00010	PMF7G01388		PMF6G04333	PMF6G04883	PMF7G05323	PMF7G01870	PMF6G03659	PMF5G01141
PMF4G03800	PMF6G02759	PMF6G06714	PMF5G00049	PMF7G01399		PMF6G04388	PMF6G04905	PMF7G05340	PMF7G01888	PMF6G03684	PMF5G01143
PMF4G03821	PMF6G02772	PMF6G06755	PMF5G00054	PMF7G01429		PMF6G04403	PMF6G04907	PMF7G05346	PMF7G01908	PMF6G03726	PMF5G01144
PMF4G03833	PMF6G02773	PMF6G06854	PMF5G00065	PMF7G01430		PMF6G04407	PMF6G04925	PMF7G05348	PMF7G01913	PMF6G03735	PMF5G01173
PMF4G03867	PMF6G02907	PMF6G06862	PMF5G00083	PMF7G01437		PMF6G04536	PMF6G04970	PMF7G05357	PMF7G01915	PMF6G03853	PMF5G01188
PMF4G03871	PMF6G02980	PMF6G06884	PMF5G00088	PMF7G01454		PMF6G04556	PMF6G05004	PMF7G05372	PMF7G01941	PMF6G03922	PMF5G01191
PMF4G03872	PMF6G03003	PMF6G06900	PMF5G00092	PMF7G01466		PMF6G04557	PMF6G05040	PMF7G05388	PMF7G01949	PMF6G03987	PMF5G01242
PMF4G03899	PMF6G03004	PMF6G06914	PMF5G00093	PMF7G01470		PMF6G04604	PMF6G05095	PMF7G05481	PMF7G02181	PMF6G04034	PMF5G01249
PMF4G03917	PMF6G03044	PMF6G06941	PMF5G00095	PMF7G01509		PMF6G04621	PMF6G05142	PMF7G05533	PMF7G02243	PMF6G04084	PMF5G01283
PMF4G03942	PMF6G03066	PMF6G07000	PMF5G00113	PMF7G01579		PMF6G04627	PMF6G05160	PMF7G05536	PMF7G02358	PMF6G04103	PMF5G01307
PMF4G03954	PMF6G03308	PMF6G07030	PMF5G00117	PMF7G01591		PMF6G04650	PMF6G05194	PMF7G05627	PMF7G02390	PMF6G04190	PMF5G01386
PMF4G03977	PMF6G03379	PMF6G07038	PMF5G00124	PMF7G01665		PMF6G04651	PMF6G05196	PMF7G05838	PMF7G02396	PMF6G04196	PMF5G01389
PMF4G04016	PMF6G03381	PMF6G07043	PMF5G00126	PMF7G01772		PMF6G04652	PMF6G05219	PMF7G05848	PMF7G02413	PMF6G04215	PMF5G01399
PMF4G04041	PMF6G03408	PMF6G07046	PMF5G00127	PMF7G01782		PMF6G04654	PMF6G05228	PMF7G05849	PMF7G02418	PMF6G04297	PMF5G01411
PMF4G04081	PMF6G03419	PMF6G07081	PMF5G00132	PMF7G01838		PMF6G04661	PMF6G05245	PMF7G05857	PMF7G02428	PMF6G04314	PMF5G01426
PMF4G04094	PMF6G03468	PMF6G07087	PMF5G00137	PMF7G01845		PMF6G04703	PMF6G05254	PMF7G05996	PMF7G02451	PMF6G04342	PMF5G01430
PMF4G04095	PMF6G03499	PMF6G07088	PMF5G00148	PMF7G01930		PMF6G04713	PMF6G05260	PMF7G06111	PMF7G02452	PMF6G04375	PMF5G01462
PMF4G04115	PMF6G03544	PMF6G07101	PMF5G00184	PMF7G01931		PMF6G04753	PMF6G05264	PMF7G06119	PMF7G02462	PMF6G04385	PMF5G01463
PMF4G04188	PMF6G03565	PMF6G07122	PMF5G00188	PMF7G01946		PMF6G04800	PMF6G05265	PMF7G06219	PMF7G02477	PMF6G04518	PMF5G01478
PMF4G04201	PMF6G03584	PMF6G07137	PMF5G00189	PMF7G01964		PMF6G04801	PMF6G05286	PMF7G06338	PMF7G02489	PMF6G04548	PMF5G01529
PMF4G04204	PMF6G03605	PMF6G07140	PMF5G00203	PMF7G02010		PMF6G04808	PMF6G05288	PMF7G06359	PMF7G02498	PMF6G04549	PMF5G01533
PMF4G04212	PMF6G03606	PMF7G00003	PMF5G00210	PMF7G02038		PMF6G04814	PMF6G05343	PMF7G06425	PMF7G02500	PMF6G04573	PMF5G01537
PMF4G04217	PMF6G03638	PMF7G00011	PMF5G00211	PMF7G02082		PMF6G04816	PMF6G05353	PMF7G06543	PMF7G02513	PMF6G04588	PMF5G01590
PMF4G04262	PMF6G03641	PMF7G00020	PMF5G00212	PMF7G02187		PMF6G04827	PMF6G05381	PMF7G06644	PMF7G02615	PMF6G04591	PMF5G01620
PMF4G04307	PMF6G03650	PMF7G00023	PMF5G00213	PMF7G02357		PMF6G04856	PMF6G05418	PMF7G06650	PMF7G02654	PMF6G04599	PMF5G01635
PMF4G04312	PMF6G03685	PMF7G00036	PMF5G00222	PMF7G02388		PMF6G04893	PMF6G05419	PMF7G06677	PMF7G02683	PMF6G04608	PMF5G01644
PMF4G04313	PMF6G03699	PMF7G00037	PMF5G00245	PMF7G02414		PMF6G04953	PMF6G05555	PMF7G06697	PMF7G02689	PMF6G04639	PMF5G01675
PMF4G04416	PMF6G03722	PMF7G00045	PMF5G00289	PMF7G02426		PMF6G04954	PMF6G05578	PMF7G06778	PMF7G02696	PMF6G04645	PMF5G01686
PMF4G04424	PMF6G03784	PMF7G00054	PMF5G00305	PMF7G02470		PMF6G04966	PMF6G05602	PMF7G06842	PMF7G02697	PMF6G04666	PMF5G01710
PMF4G04455	PMF6G03889	PMF7G00117	PMF5G00320	PMF7G02483		PMF6G05005	PMF6G05603	PMF7G06860	PMF7G02777	PMF6G04673	PMF5G01711
PMF4G04474	PMF6G03920	PMF7G00167	PMF5G00329	PMF7G02493		PMF6G05016	PMF6G05658	PMF7G06913	PMF7G02801	PMF6G04714	PMF5G01724
PMF4G04481	PMF6G03921	PMF7G00209	PMF5G00335	PMF7G02536		PMF6G05031	PMF6G05709	PMF7G06956	PMF7G02802	PMF6G04730	PMF5G01805
PMF4G04505	PMF6G03923	PMF7G00261	PMF5G00348	PMF7G02561		PMF6G05039	PMF6G05779	PMF7G06963	PMF7G02805	PMF6G04820	PMF5G01828
PMF4G04665	PMF6G03927	PMF7G00287	PMF5G00350	PMF7G02565		PMF6G05071	PMF6G05809	PMF7G06964	PMF7G02809	PMF6G04838	PMF5G01829
PMF4G04673	PMF6G03982	PMF7G00297	PMF5G00352	PMF7G02577		PMF6G05088	PMF6G05831	PMF7G07102	PMF7G02813	PMF6G04869	PMF5G01830
PMF4G04737	PMF6G04070	PMF7G00318	PMF5G00395	PMF7G02599		PMF6G05107	PMF6G05835	PMF7G07108	PMF7G02842	PMF6G04874	PMF5G01839
PMF4G04792	PMF6G04071	PMF7G00354	PMF5G00399	PMF7G02741		PMF6G05120	PMF6G05840	PMF7G07226	PMF7G02909	PMF6G04879	PMF5G01855
PMF4G04817	PMF6G04154	PMF7G00379	PMF5G00495	PMF7G02743		PMF6G05131	PMF6G05859	PMF7G07268	PMF7G02966	PMF6G04911	PMF5G01861
PMF4G04818	PMF6G04172	PMF7G00380	PMF5G00503	PMF7G02837		PMF6G05136	PMF6G05874	PMF7G07497	PMF7G02972	PMF6G04957	PMF5G01870
PMF4G04906	PMF6G04197	PMF7G00505	PMF5G00516	PMF7G02838		PMF6G05138	PMF6G05983		PMF7G03049	PMF6G04959	PMF5G01874
PMF4G04935	PMF6G04269	PMF7G00544	PMF5G00519	PMF7G02876		PMF6G05205	PMF6G05993		PMF7G03092	PMF6G04985	PMF5G01889
PMF4G04936	PMF6G04344	PMF7G00555	PMF5G00520	PMF7G02877		PMF6G05225	PMF6G06028		PMF7G03153	PMF6G05000	PMF5G01922
PMF4G05016	PMF6G04408	PMF7G00569	PMF5G00526	PMF7G02878		PMF6G05230	PMF6G06045		PMF7G03192	PMF6G05066	PMF5G01930
PMF4G05030	PMF6G04423	PMF7G00593	PMF5G00529	PMF7G02881		PMF6G05232	PMF6G06071		PMF7G03193	PMF6G05094	PMF5G01949
PMF4G05053	PMF6G04442	PMF7G00596	PMF5G00531	PMF7G02895		PMF6G05251	PMF6G06072		PMF7G03214	PMF6G05167	PMF5G01969
PMF4G05058	PMF6G04449	PMF7G00604	PMF5G00545	PMF7G02971		PMF6G05299	PMF6G06074		PMF7G03254	PMF6G05168	PMF5G02029
PMF4G05065	PMF6G04451	PMF7G00619	PMF5G00550	PMF7G02979		PMF6G05330	PMF6G06097		PMF7G03313	PMF6G05169	PMF5G02094
PMF4G05109	PMF6G04453	PMF7G00653	PMF5G00557	PMF7G02980		PMF6G05331	PMF6G06168		PMF7G03338	PMF6G05171	PMF5G02099
PMF4G05110	PMF6G04507	PMF7G00696	PMF5G00559	PMF7G03021		PMF6G05377	PMF6G06198		PMF7G03354	PMF6G05253	PMF5G02108
PMF4G05137	PMF6G04567	PMF7G00717	PMF5G00591	PMF7G03099		PMF6G05387	PMF6G06200		PMF7G03388	PMF6G05315	PMF5G02172
PMF4G05221	PMF6G04578	PMF7G00751	PMF5G00598	PMF7G03127		PMF6G05390	PMF6G06203		PMF7G03420	PMF6G05316	PMF5G02186
PMF4G05367	PMF6G04602	PMF7G00752	PMF5G00624	PMF7G03435		PMF6G05403	PMF6G06230		PMF7G03425	PMF6G05324	PMF5G02275
PMF4G05552	PMF6G04647	PMF7G00753	PMF5G00633	PMF7G03493		PMF6G05413	PMF6G06240		PMF7G03427	PMF6G05360	PMF5G02280
PMF4G05594	PMF6G04663	PMF7G00755	PMF5G00668	PMF7G03527		PMF6G05439	PMF6G06270		PMF7G03473	PMF6G05375	PMF5G02287
PMF4G05722	PMF6G04695	PMF7G00787	PMF5G00673	PMF7G03639		PMF6G05447	PMF6G06279		PMF7G03548	PMF6G05383	PMF5G02312
PMF4G05894	PMF6G04715	PMF7G00803	PMF5G00711	PMF7G03809		PMF6G05482	PMF6G06335		PMF7G03550	PMF6G05426	PMF5G02396
PMF4G05953	PMF6G04716	PMF7G00804	PMF5G00723	PMF7G03867		PMF6G05484	PMF6G06400		PMF7G03553	PMF6G05444	PMF5G02466
PMF4G05997	PMF6G04717	PMF7G00806	PMF5G00754	PMF7G03875		PMF6G05509	PMF6G06494		PMF7G03579	PMF6G05450	PMF5G02489
PMF4G06030	PMF6G04739	PMF7G00807	PMF5G00763	PMF7G03894		PMF6G05544	PMF6G06508		PMF7G03734	PMF6G05458	PMF5G02491
PMF4G06064	PMF6G04771	PMF7G00809	PMF5G00781	PMF7G03899		PMF6G05583	PMF6G06520		PMF7G03743	PMF6G05461	PMF5G02494
PMF4G06085	PMF6G04818	PMF7G00813	PMF5G00796	PMF7G03923		PMF6G05598	PMF6G06525		PMF7G03824	PMF6G05463	PMF5G02550
PMF4G06091	PMF6G04829	PMF7G00829	PMF5G00797	PMF7G03949		PMF6G05616	PMF6G06527		PMF7G03835	PMF6G05465	PMF5G02556
PMF4G06127	PMF6G04861	PMF7G00836	PMF5G00798	PMF7G04001		PMF6G05660	PMF6G06583		PMF7G03860	PMF6G05467	PMF5G02572
PMF4G06367	PMF6G04872	PMF7G00900	PMF5G00803	PMF7G04006		PMF6G05703	PMF6G06584		PMF7G03947	PMF6G05470	PMF5G02574
PMF4G06510	PMF6G04926	PMF7G00908	PMF5G00824	PMF7G04062		PMF6G05707	PMF6G06610		PMF7G03979	PMF6G05505	PMF5G02588
PMF4G06559	PMF6G04932	PMF7G00909	PMF5G00860	PMF7G04070		PMF6G05725	PMF6G06614		PMF7G03986	PMF6G05550	PMF5G02593
PMF4G06698	PMF6G04960	PMF7G00928	PMF5G00872	PMF7G04099		PMF6G05785	PMF6G06634		PMF7G04054	PMF6G05567	PMF5G02635
PMF4G06706	PMF6G04969	PMF7G00941	PMF5G00873	PMF7G04267		PMF6G05819	PMF6G06690		PMF7G04258	PMF6G05568	PMF5G02641
PMF4G06716	PMF6G04987	PMF7G00951	PMF5G00884	PMF7G04333		PMF6G05823	PMF6G06691		PMF7G04303	PMF6G05584	PMF5G02646
PMF4G06726	PMF6G05021	PMF7G00960	PMF5G00939	PMF7G04443		PMF6G05897	PMF6G06716		PMF7G04313	PMF6G05592	PMF5G02652
PMF4G06733	PMF6G05022	PMF7G00967	PMF5G00964	PMF7G04684		PMF6G05902	PMF6G06719		PMF7G04314	PMF6G05655	PMF5G02673
PMF4G06753	PMF6G05041	PMF7G00971	PMF5G00983	PMF7G04815		PMF6G05903	PMF6G06737		PMF7G04407	PMF6G05720	PMF5G02717
PMF5G00025	PMF6G05060	PMF7G01023	PMF5G00985	PMF7G04820		PMF6G05908	PMF6G06768		PMF7G04683	PMF6G05738	PMF5G02728
PMF5G00026	PMF6G05061	PMF7G01053	PMF5G00996	PMF7G04908		PMF6G05955	PMF6G06798		PMF7G04685	PMF6G05750	PMF5G02729
PMF5G00030	PMF6G05213	PMF7G01061	PMF5G01007	PMF7G05015		PMF6G05959	PMF6G06807		PMF7G05047	PMF6G05758	PMF5G02759
PMF5G00031	PMF6G05374	PMF7G01080	PMF5G01012	PMF7G05169		PMF6G06000	PMF6G06824		PMF7G05139	PMF6G05762	PMF5G02828
PMF5G00056	PMF6G05425	PMF7G01123	PMF5G01021	PMF7G05218		PMF6G06017	PMF6G06877		PMF7G05145	PMF6G05765	PMF5G02843
PMF5G00057	PMF6G05431	PMF7G01124	PMF5G01166	PMF7G05219		PMF6G06027	PMF6G06895		PMF7G05167	PMF6G05777	PMF5G02877
PMF5G00081	PMF6G05449	PMF7G01133	PMF5G01172	PMF7G05241		PMF6G06037	PMF6G07057		PMF7G05185	PMF6G05786	PMF5G02901
PMF5G00084	PMF6G05452	PMF7G01197	PMF5G01203	PMF7G05244		PMF6G06066	PMF6G07058		PMF7G05215	PMF6G05797	PMF5G02940
PMF5G00087	PMF6G05466	PMF7G01211	PMF5G01210	PMF7G05272		PMF6G06112	PMF6G07073		PMF7G05242	PMF6G05803	PMF5G02951
PMF5G00097	PMF6G05473	PMF7G01223	PMF5G01218	PMF7G05280		PMF6G06135	PMF6G07083		PMF7G05326	PMF6G05813	PMF5G02961
PMF5G00105	PMF6G05486	PMF7G01224	PMF5G01219	PMF7G05334		PMF6G06184	PMF6G07089		PMF7G05433	PMF6G05814	PMF5G02982
PMF5G00109	PMF6G05551	PMF7G01298	PMF5G01223	PMF7G05379		PMF6G06199	PMF6G07093		PMF7G05438	PMF6G05815	PMF5G02983
PMF5G00128	PMF6G05595	PMF7G01385	PMF5G01235	PMF7G05401		PMF6G06212	PMF6G07117		PMF7G05441	PMF6G05834	PMF5G03092
PMF5G00140	PMF6G05626	PMF7G01418	PMF5G01243	PMF7G05404		PMF6G06229	PMF6G07118		PMF7G05445	PMF6G05884	PMF5G03125
PMF5G00145	PMF6G05631	PMF7G01436	PMF5G01272	PMF7G05430		PMF6G06295	PMF6G07123		PMF7G05465	PMF6G05958	PMF5G03133
PMF5G00153	PMF6G05636	PMF7G01493	PMF5G01277	PMF7G05477		PMF6G06360	PMF6G07126		PMF7G05491	PMF6G05971	PMF5G03171
PMF5G00165	PMF6G05639	PMF7G01506	PMF5G01280	PMF7G05482		PMF6G06364	PMF6G07128		PMF7G05510	PMF6G05981	PMF5G03172
PMF5G00176	PMF6G05640	PMF7G01519	PMF5G01296	PMF7G05576		PMF6G06368	PMF6G07135		PMF7G05574	PMF6G05994	PMF5G03180
PMF5G00190	PMF6G05650	PMF7G01523	PMF5G01304	PMF7G05631		PMF6G06374	PMF6G07160		PMF7G05661	PMF6G06068	PMF5G03210
PMF5G00195	PMF6G05652	PMF7G01564	PMF5G01306	PMF7G05811		PMF6G06401	PMF7G00071		PMF7G06054	PMF6G06069	PMF5G03241
PMF5G00208	PMF6G05711	PMF7G01568	PMF5G01381	PMF7G06140		PMF6G06412	PMF7G00227		PMF7G06192	PMF6G06070	PMF5G03307
PMF5G00235	PMF6G05718	PMF7G01575	PMF5G01393	PMF7G06265		PMF6G06459	PMF7G00260		PMF7G06259	PMF6G06106	PMF5G03322
PMF5G00237	PMF6G05733	PMF7G01635	PMF5G01434	PMF7G06351		PMF6G06461	PMF7G00264		PMF7G06322	PMF6G06120	PMF5G03326
PMF5G00242	PMF6G05741	PMF7G01674	PMF5G01435	PMF7G06433		PMF6G06487	PMF7G00359		PMF7G06388	PMF6G06134	PMF5G03333
PMF5G00251	PMF6G05742	PMF7G01681	PMF5G01439	PMF7G06567		PMF6G06492	PMF7G00387		PMF7G06505	PMF6G06146	PMF5G03348
PMF5G00258	PMF6G05749	PMF7G01708	PMF5G01440	PMF7G06604		PMF6G06497	PMF7G00388		PMF7G06512	PMF6G06154	PMF5G03350
PMF5G00308	PMF6G05767	PMF7G01742	PMF5G01471	PMF7G06648		PMF6G06507	PMF7G00433		PMF7G06547	PMF6G06162	PMF5G03358
PMF5G00311	PMF6G05775	PMF7G01750	PMF5G01523	PMF7G06967		PMF6G06596	PMF7G00440		PMF7G06638	PMF6G06170	PMF5G03415
PMF5G00315	PMF6G05778	PMF7G01756	PMF5G01527	PMF7G06968		PMF6G06612	PMF7G00471		PMF7G06643	PMF6G06172	PMF5G03463
PMF5G00376	PMF6G05821	PMF7G01817	PMF5G01542	PMF7G06970		PMF6G06641	PMF7G00501		PMF7G06681	PMF6G06219	PMF5G03515
PMF5G00389	PMF6G05830	PMF7G01840	PMF5G01556	PMF7G06972		PMF6G06673	PMF7G00521		PMF7G06700	PMF6G06248	PMF5G03552
PMF5G00398	PMF6G05885	PMF7G01903	PMF5G01574	PMF7G06981		PMF6G06684	PMF7G00542		PMF7G06762	PMF6G06285	PMF5G03592
PMF5G00406	PMF6G05921	PMF7G02326	PMF5G01593	PMF7G07008		PMF6G06696	PMF7G00605		PMF7G06805	PMF6G06292	PMF5G03601
PMF5G00408	PMF6G05952	PMF7G02363	PMF5G01595	PMF7G07011		PMF6G06697	PMF7G00609		PMF7G06835	PMF6G06306	PMF5G03603
PMF5G00419	PMF6G05990	PMF7G02364	PMF5G01614	PMF7G07012		PMF6G06732	PMF7G00612		PMF7G06912	PMF6G06309	PMF5G03605
PMF5G00428	PMF6G06003	PMF7G02417	PMF5G01633	PMF7G07048		PMF6G06735	PMF7G00634		PMF7G06920	PMF6G06310	PMF5G03609
PMF5G00430	PMF6G06029	PMF7G02444	PMF5G01643	PMF7G07049		PMF6G06740	PMF7G00640		PMF7G06949	PMF6G06371	PMF5G03614
PMF5G00435	PMF6G06055	PMF7G02454	PMF5G01645	PMF7G07071		PMF6G06748	PMF7G00645		PMF7G07000	PMF6G06411	PMF5G03626
PMF5G00442	PMF6G06064	PMF7G02461	PMF5G01650	PMF7G07074		PMF6G06809	PMF7G00679		PMF7G07004	PMF6G06477	PMF5G03632
PMF5G00467	PMF6G06067	PMF7G02523	PMF5G01669	PMF7G07092		PMF6G06869	PMF7G00692		PMF7G07005	PMF6G06484	PMF5G03639
PMF5G00484	PMF6G06075	PMF7G02539	PMF5G01670	PMF7G07153		PMF6G06896	PMF7G00705		PMF7G07100	PMF6G06489	PMF5G03640
PMF5G00488	PMF6G06076	PMF7G02540	PMF5G01697	PMF7G07294		PMF6G06910	PMF7G00713		PMF7G07119	PMF6G06491	PMF5G03658
PMF5G00489	PMF6G06086	PMF7G02541	PMF5G01712	PMF7G07370		PMF6G06913	PMF7G00811		PMF7G07130	PMF6G06530	PMF5G03734
PMF5G00498	PMF6G06093	PMF7G02546	PMF5G01716	PMF7G07474		PMF6G06928	PMF7G00812		PMF7G07132	PMF6G06531	PMF5G03749
PMF5G00502	PMF6G06102	PMF7G02553	PMF5G01730			PMF6G07008	PMF7G00834		PMF7G07137	PMF6G06536	PMF5G03765
PMF5G00521	PMF6G06103	PMF7G02558	PMF5G01746			PMF6G07055	PMF7G00844		PMF7G07159	PMF6G06547	PMF5G03783
PMF5G00549	PMF6G06114	PMF7G02593	PMF5G01761			PMF6G07061	PMF7G00875		PMF7G07166	PMF6G06550	PMF5G03811
PMF5G00577	PMF6G06152	PMF7G02627	PMF5G01778			PMF6G07062	PMF7G00881		PMF7G07232	PMF6G06566	PMF5G03822
PMF5G00580	PMF6G06215	PMF7G02635	PMF5G01801			PMF6G07082	PMF7G00882		PMF7G07233	PMF6G06571	PMF5G03845
PMF5G00631	PMF6G06233	PMF7G02646	PMF5G01847			PMF6G07097	PMF7G00883		PMF7G07234	PMF6G06580	PMF5G03861
PMF5G00634	PMF6G06237	PMF7G02674	PMF5G01853			PMF6G07109	PMF7G00884		PMF7G07275	PMF6G06633	PMF5G03876
PMF5G00637	PMF6G06238	PMF7G02679	PMF5G01883			PMF6G07134	PMF7G00930		PMF7G07511	PMF6G06645	PMF5G03877
PMF5G00639	PMF6G06259	PMF7G02681	PMF5G01895			PMF6G07138	PMF7G00981		PMF7G07512	PMF6G06646	PMF5G03882
PMF5G00682	PMF6G06265	PMF7G02726	PMF5G01942			PMF6G07139	PMF7G00986			PMF6G06648	PMF5G03893
PMF5G00690	PMF6G06266	PMF7G02731	PMF5G01951			PMF6G07145	PMF7G01004			PMF6G06663	PMF5G03894
PMF5G00701	PMF6G06268	PMF7G02749	PMF5G01976			PMF6G07181	PMF7G01193			PMF6G06665	PMF5G03915
PMF5G00714	PMF6G06273	PMF7G02786	PMF5G01993			PMF6G07222	PMF7G01203			PMF6G06671	PMF5G03920
PMF5G00725	PMF6G06294	PMF7G02847	PMF5G02022			PMF6G07239	PMF7G01266			PMF6G06708	PMF5G03929
PMF5G00770	PMF6G06303	PMF7G02908	PMF5G02027			PMF7G00047	PMF7G01279			PMF6G06715	PMF5G03932
PMF5G00777	PMF6G06312	PMF7G02911	PMF5G02038			PMF7G00050	PMF7G01286			PMF6G06726	PMF5G03945
PMF5G00779	PMF6G06316	PMF7G02940	PMF5G02040			PMF7G00058	PMF7G01313			PMF6G06727	PMF5G04014
PMF5G00784	PMF6G06324	PMF7G02944	PMF5G02069			PMF7G00061	PMF7G01392			PMF6G06739	PMF5G04041
PMF5G00825	PMF6G06343	PMF7G02964	PMF5G02070			PMF7G00065	PMF7G01409			PMF6G06743	PMF5G04043
PMF5G00826	PMF6G06378	PMF7G02973	PMF5G02073			PMF7G00076	PMF7G01412			PMF6G06761	PMF5G04048
PMF5G00878	PMF6G06384	PMF7G02981	PMF5G02085			PMF7G00144	PMF7G01413			PMF6G06796	PMF5G04071
PMF5G00899	PMF6G06385	PMF7G03033	PMF5G02088			PMF7G00197	PMF7G01443			PMF6G06797	PMF5G04161
PMF5G00907	PMF6G06386	PMF7G03038	PMF5G02091			PMF7G00205	PMF7G01457			PMF6G06828	PMF5G04164
PMF5G00918	PMF6G06397	PMF7G03094	PMF5G02096			PMF7G00210	PMF7G01469			PMF6G06859	PMF5G04177
PMF5G00924	PMF6G06402	PMF7G03118	PMF5G02109			PMF7G00255	PMF7G01534			PMF6G06860	PMF5G04216
PMF5G00967	PMF6G06501	PMF7G03125	PMF5G02110			PMF7G00326	PMF7G01552			PMF6G06864	PMF5G04307
PMF5G00982	PMF6G06532	PMF7G03149	PMF5G02112			PMF7G00338	PMF7G01574			PMF6G06865	PMF5G04389
PMF5G00986	PMF6G06544	PMF7G03189	PMF5G02124			PMF7G00341	PMF7G01627			PMF6G06866	PMF5G04390
PMF5G00988	PMF6G06564	PMF7G03205	PMF5G02127			PMF7G00360	PMF7G01638			PMF6G06875	PMF5G04408
PMF5G00998	PMF6G06577	PMF7G03218	PMF5G02206			PMF7G00385	PMF7G01640			PMF6G06909	PMF5G04484
PMF5G01015	PMF6G06581	PMF7G03253	PMF5G02225			PMF7G00389	PMF7G01677			PMF6G06920	PMF5G04509
PMF5G01020	PMF6G06598	PMF7G03255	PMF5G02246			PMF7G00446	PMF7G01689			PMF6G06942	PMF5G04511
PMF5G01024	PMF6G06600	PMF7G03256	PMF5G02289			PMF7G00458	PMF7G01693			PMF6G06964	PMF5G04517
PMF5G01026	PMF6G06617	PMF7G03279	PMF5G02303			PMF7G00508	PMF7G01727			PMF6G06971	PMF5G04523
PMF5G01039	PMF6G06644	PMF7G03340	PMF5G02305			PMF7G00533	PMF7G01773			PMF6G06972	PMF5G04579
PMF5G01044	PMF6G06653	PMF7G03366	PMF5G02306			PMF7G00535	PMF7G02370			PMF6G07060	PMF5G04635
PMF5G01059	PMF6G06679	PMF7G03373	PMF5G02313			PMF7G00554	PMF7G02411			PMF6G07072	PMF5G04653
PMF5G01120	PMF6G06686	PMF7G03374	PMF5G02325			PMF7G00563	PMF7G02438			PMF6G07121	PMF5G04670
PMF5G01125	PMF6G06694	PMF7G03379	PMF5G02386			PMF7G00638	PMF7G02442			PMF6G07163	PMF5G04788
PMF5G01135	PMF6G06705	PMF7G03400	PMF5G02395			PMF7G00639	PMF7G02468			PMF6G07166	PMF5G04793
PMF5G01136	PMF6G06718	PMF7G03419	PMF5G02410			PMF7G00647	PMF7G02516			PMF6G07200	PMF5G04813
PMF5G01140	PMF6G06795	PMF7G03471	PMF5G02436			PMF7G00681	PMF7G02522			PMF6G07201	PMF5G04820
PMF5G01149	PMF6G06863	PMF7G03472	PMF5G02439			PMF7G00725	PMF7G02552			PMF6G07202	PMF5G04831
PMF5G01154	PMF6G06919	PMF7G03588	PMF5G02440			PMF7G00728	PMF7G02559			PMF6G07211	PMF5G04864
PMF5G01161	PMF6G06937	PMF7G03604	PMF5G02457			PMF7G00758	PMF7G02581			PMF6G07212	PMF5G04878
PMF5G01176	PMF6G06974	PMF7G03605	PMF5G02458			PMF7G00759	PMF7G02603			PMF7G00002	PMF5G04921
PMF5G01180	PMF6G07015	PMF7G03650	PMF5G02508			PMF7G00766	PMF7G02605			PMF7G00021	PMF5G05037
PMF5G01183	PMF6G07016	PMF7G03714	PMF5G02529			PMF7G00776	PMF7G02606			PMF7G00022	PMF5G05048
PMF5G01208	PMF6G07035	PMF7G03764	PMF5G02601			PMF7G00820	PMF7G02624			PMF7G00027	PMF5G05112
PMF5G01213	PMF6G07052	PMF7G03790	PMF5G02604			PMF7G00893	PMF7G02675			PMF7G00028	PMF5G05210
PMF5G01228	PMF6G07053	PMF7G03861	PMF5G02607			PMF7G00896	PMF7G02676			PMF7G00043	PMF5G05413
PMF5G01241	PMF6G07092	PMF7G03869	PMF5G02663			PMF7G00990	PMF7G02695			PMF7G00055	PMF5G05426
PMF5G01253	PMF6G07100	PMF7G03887	PMF5G02714			PMF7G01129	PMF7G02698			PMF7G00067	PMF5G05438
PMF5G01258	PMF6G07115	PMF7G03916	PMF5G02726			PMF7G01147	PMF7G02756			PMF7G00105	PMF5G05449
PMF5G01263	PMF6G07129	PMF7G03991	PMF5G02736			PMF7G01169	PMF7G02843			PMF7G00113	PMF5G05494
PMF5G01269	PMF6G07149	PMF7G04041	PMF5G02748			PMF7G01202	PMF7G02904			PMF7G00148	PMF5G05512
PMF5G01294	PMF6G07173	PMF7G04051	PMF5G02822			PMF7G01206	PMF7G03078			PMF7G00149	PMF5G05641
PMF5G01295	PMF6G07203	PMF7G04096	PMF5G02823			PMF7G01232	PMF7G03087			PMF7G00202	PMF5G05772
PMF5G01299	PMF6G07224	PMF7G04124	PMF5G02824			PMF7G01247	PMF7G03126			PMF7G00214	PMF5G05784
PMF5G01323	PMF6G07234	PMF7G04171	PMF5G02825			PMF7G01263	PMF7G03219			PMF7G00286	PMF5G05820
PMF5G01363	PMF6G07237	PMF7G04270	PMF5G02847			PMF7G01273	PMF7G03223			PMF7G00313	PMF5G05823
PMF5G01364	PMF7G00001	PMF7G04272	PMF5G02849			PMF7G01287	PMF7G03280			PMF7G00319	PMF5G05828
PMF5G01413	PMF7G00007	PMF7G04275	PMF5G02885			PMF7G01293	PMF7G03282			PMF7G00392	PMF5G05835
PMF5G01415	PMF7G00008	PMF7G04329	PMF5G02886			PMF7G01322	PMF7G03290			PMF7G00394	PMF5G05837
PMF5G01417	PMF7G00014	PMF7G04499	PMF5G02921			PMF7G01339	PMF7G03309			PMF7G00431	PMF5G05842
PMF5G01418	PMF7G00075	PMF7G04529	PMF5G02930			PMF7G01384	PMF7G03341			PMF7G00514	PMF5G05905
PMF5G01429	PMF7G00077	PMF7G04556	PMF5G02966			PMF7G01439	PMF7G03349			PMF7G00523	PMF5G05906
PMF5G01454	PMF7G00094	PMF7G04603	PMF5G02980			PMF7G01503	PMF7G03393			PMF7G00527	PMF5G05913
PMF5G01487	PMF7G00102	PMF7G04637	PMF5G02991			PMF7G01653	PMF7G03506			PMF7G00540	PMF6G00007
PMF5G01524	PMF7G00131	PMF7G05016	PMF5G02999			PMF7G01692	PMF7G03531			PMF7G00556	PMF6G00010
PMF5G01543	PMF7G00161	PMF7G05113	PMF5G03013			PMF7G01709	PMF7G03534			PMF7G00655	PMF6G00020
PMF5G01552	PMF7G00191	PMF7G05128	PMF5G03064			PMF7G01715	PMF7G03535			PMF7G00675	PMF6G00063
PMF5G01589	PMF7G00195	PMF7G05225	PMF5G03078			PMF7G01728	PMF7G03538			PMF7G00678	PMF6G00064
PMF5G01597	PMF7G00196	PMF7G05345	PMF5G03090			PMF7G01802	PMF7G03540			PMF7G00738	PMF6G00090
PMF5G01602	PMF7G00228	PMF7G05349	PMF5G03094			PMF7G01869	PMF7G03552			PMF7G00742	PMF6G00100
PMF5G01608	PMF7G00269	PMF7G05355	PMF5G03097			PMF7G01906	PMF7G03640			PMF7G00754	PMF6G00103
PMF5G01619	PMF7G00279	PMF7G05403	PMF5G03101			PMF7G01979	PMF7G03749			PMF7G00777	PMF6G00114
PMF5G01627	PMF7G00314	PMF7G05488	PMF5G03116			PMF7G01984	PMF7G03775			PMF7G00778	PMF6G00150
PMF5G01638	PMF7G00337	PMF7G05572	PMF5G03117			PMF7G02045	PMF7G03823			PMF7G00782	PMF6G00160
PMF5G01641	PMF7G00368	PMF7G05580	PMF5G03119			PMF7G02047	PMF7G03911			PMF7G00810	PMF6G00180
PMF5G01654	PMF7G00369	PMF7G05597	PMF5G03124			PMF7G02057	PMF7G03951			PMF7G00814	PMF6G00204
PMF5G01666	PMF7G00372	PMF7G05837	PMF5G03152			PMF7G02064	PMF7G03984			PMF7G00832	PMF6G00218
PMF5G01673	PMF7G00384	PMF7G05929	PMF5G03153			PMF7G02201	PMF7G03985			PMF7G00890	PMF6G00230
PMF5G01674	PMF7G00494	PMF7G05964	PMF5G03179			PMF7G02242	PMF7G04081			PMF7G00901	PMF6G00252
PMF5G01682	PMF7G00529	PMF7G05970	PMF5G03200			PMF7G02321	PMF7G04091			PMF7G00907	PMF6G00295
PMF5G01683	PMF7G00541	PMF7G05971	PMF5G03201			PMF7G02405	PMF7G04126			PMF7G00910	PMF6G00333
PMF5G01684	PMF7G00543	PMF7G05991	PMF5G03202			PMF7G02420	PMF7G04127			PMF7G00915	PMF6G00334
PMF5G01723	PMF7G00549	PMF7G06058	PMF5G03237			PMF7G02497	PMF7G04129			PMF7G00919	PMF6G00338
PMF5G01725	PMF7G00572	PMF7G06274	PMF5G03268			PMF7G02525	PMF7G04173			PMF7G00922	PMF6G00357
PMF5G01740	PMF7G00600	PMF7G06331	PMF5G03269			PMF7G02566	PMF7G04191			PMF7G00924	PMF6G00359
PMF5G01755	PMF7G00610	PMF7G06350	PMF5G03271			PMF7G02582	PMF7G04193			PMF7G00973	PMF6G00394
PMF5G01776	PMF7G00670	PMF7G06398	PMF5G03272			PMF7G02594	PMF7G04262			PMF7G00992	PMF6G00395
PMF5G01779	PMF7G00680	PMF7G06403	PMF5G03299			PMF7G02597	PMF7G04263			PMF7G01013	PMF6G00456
PMF5G01785	PMF7G00682	PMF7G06513	PMF5G03306			PMF7G02600	PMF7G04276			PMF7G01039	PMF6G00496
PMF5G01791	PMF7G00697	PMF7G06542	PMF5G03308			PMF7G02657	PMF7G04305			PMF7G01078	PMF6G00520
PMF5G01792	PMF7G00698	PMF7G06545	PMF5G03316			PMF7G02660	PMF7G04366			PMF7G01081	PMF6G00523
PMF5G01793	PMF7G00699	PMF7G06615	PMF5G03323			PMF7G02715	PMF7G04403			PMF7G01089	PMF6G00655
PMF5G01813	PMF7G00702	PMF7G06649	PMF5G03327			PMF7G02738	PMF7G04404			PMF7G01095	PMF6G00673
PMF5G01815	PMF7G00726	PMF7G06665	PMF5G03341			PMF7G02745	PMF7G04418			PMF7G01172	PMF6G00683
PMF5G01819	PMF7G00746	PMF7G06764	PMF5G03347			PMF7G02754	PMF7G04433			PMF7G01190	PMF6G00685
PMF5G01822	PMF7G00887	PMF7G06790	PMF5G03387			PMF7G02775	PMF7G04434			PMF7G01201	PMF6G00694
PMF5G01823	PMF7G00912	PMF7G06914	PMF5G03517			PMF7G02811	PMF7G04463			PMF7G01214	PMF6G00708
PMF5G01845	PMF7G00944	PMF7G06976	PMF5G03525			PMF7G02814	PMF7G04485			PMF7G01270	PMF6G00723
PMF5G01849	PMF7G00945	PMF7G06989	PMF5G03526			PMF7G02855	PMF7G04551			PMF7G01317	PMF6G00732
PMF5G01859	PMF7G00948	PMF7G06998	PMF5G03560			PMF7G02867	PMF7G04589			PMF7G01323	PMF6G00736
PMF5G01869	PMF7G00966	PMF7G07056	PMF5G03568			PMF7G02880	PMF7G04590			PMF7G01340	PMF6G00746
PMF5G01899	PMF7G00984	PMF7G07174	PMF5G03582			PMF7G02882	PMF7G04621			PMF7G01342	PMF6G00764
PMF5G01911	PMF7G00991	PMF7G07199	PMF5G03585			PMF7G02883	PMF7G04622			PMF7G01343	PMF6G00808
PMF5G01919	PMF7G01000	PMF7G07207	PMF5G03593			PMF7G02974	PMF7G04703			PMF7G01411	PMF6G00815
PMF5G01920	PMF7G01082	PMF7G07238	PMF5G03607			PMF7G03022	PMF7G04813			PMF7G01522	PMF6G00922
PMF5G01947	PMF7G01090	PMF7G07292	PMF5G03615			PMF7G03053	PMF7G05099			PMF7G01667	PMF6G00923
PMF5G01968	PMF7G01119	PMF7G07293	PMF5G03617			PMF7G03066	PMF7G05100			PMF7G01758	PMF6G00946
PMF5G01975	PMF7G01132	PMF7G07471	PMF5G03623			PMF7G03072	PMF7G05150			PMF7G01813	PMF6G00947
PMF5G01988	PMF7G01165	PMF7G07472	PMF5G03624			PMF7G03084	PMF7G05155			PMF7G01851	PMF6G01013
PMF5G02007	PMF7G01166	PMF7G07502	PMF5G03628			PMF7G03097	PMF7G05202			PMF7G01905	PMF6G01015
PMF5G02018	PMF7G01171	PMF7G07503	PMF5G03634			PMF7G03145	PMF7G05236			PMF7G01917	PMF6G01134
PMF5G02020	PMF7G01195	PMF7G07518	PMF5G03636			PMF7G03238	PMF7G05245			PMF7G01948	PMF6G01191
PMF5G02023	PMF7G01196		PMF5G03645			PMF7G03251	PMF7G05286			PMF7G01983	PMF6G01234
PMF5G02034	PMF7G01249		PMF5G03646			PMF7G03328	PMF7G05289			PMF7G02023	PMF6G01238
PMF5G02039	PMF7G01302		PMF5G03659			PMF7G03351	PMF7G05336			PMF7G02024	PMF6G01244
PMF5G02050	PMF7G01448		PMF5G03683			PMF7G03367	PMF7G05503			PMF7G02085	PMF6G01270
PMF5G02059	PMF7G01449		PMF5G03707			PMF7G03386	PMF7G05570			PMF7G02320	PMF6G01273
PMF5G02071	PMF7G01505		PMF5G03723			PMF7G03429	PMF7G05665			PMF7G02338	PMF6G01276
PMF5G02082	PMF7G01515		PMF5G03736			PMF7G03467	PMF7G05696			PMF7G02415	PMF6G01354
PMF5G02084	PMF7G01538		PMF5G03753			PMF7G03483	PMF7G05741			PMF7G02433	PMF6G01365
PMF5G02089	PMF7G01566		PMF5G03757			PMF7G03486	PMF7G05749			PMF7G02437	PMF6G01373
PMF5G02105	PMF7G01576		PMF5G03769			PMF7G03500	PMF7G05825			PMF7G02446	PMF6G01407
PMF5G02115	PMF7G01581		PMF5G03771			PMF7G03541	PMF7G05847			PMF7G02448	PMF6G01423
PMF5G02121	PMF7G01589		PMF5G03796			PMF7G03546	PMF7G05978			PMF7G02469	PMF6G01428
PMF5G02183	PMF7G01615		PMF5G03850			PMF7G03606	PMF7G05980			PMF7G02527	PMF6G01429
PMF5G02191	PMF7G01645		PMF5G03854			PMF7G03636	PMF7G05982			PMF7G02548	PMF6G01434
PMF5G02322	PMF7G01646		PMF5G03909			PMF7G03675	PMF7G06084			PMF7G02549	PMF6G01478
PMF5G02332	PMF7G01660		PMF5G03917			PMF7G03769	PMF7G06115			PMF7G02579	PMF6G01480
PMF5G02333	PMF7G01672		PMF5G03930			PMF7G03782	PMF7G06221			PMF7G02671	PMF6G01559
PMF5G02334	PMF7G01691		PMF5G03958			PMF7G03783	PMF7G06253			PMF7G02699	PMF6G01560
PMF5G02337	PMF7G01711		PMF5G03968			PMF7G03791	PMF7G06313			PMF7G02718	PMF6G01562
PMF5G02352	PMF7G01723		PMF5G04009			PMF7G03848	PMF7G06428			PMF7G02727	PMF6G01599
PMF5G02376	PMF7G01724		PMF5G04023			PMF7G03943	PMF7G06466			PMF7G02748	PMF6G01636
PMF5G02421	PMF7G01749		PMF5G04079			PMF7G03960	PMF7G06500			PMF7G02753	PMF6G01643
PMF5G02426	PMF7G01755		PMF5G04102			PMF7G04013	PMF7G06556			PMF7G02767	PMF6G01652
PMF5G02443	PMF7G01761		PMF5G04120			PMF7G04083	PMF7G06587			PMF7G02825	PMF6G01693
PMF5G02447	PMF7G01762		PMF5G04123			PMF7G04123	PMF7G06626			PMF7G02830	PMF6G01701
PMF5G02451	PMF7G01767		PMF5G04133			PMF7G04161	PMF7G06637			PMF7G02873	PMF6G01704
PMF5G02504	PMF7G01830		PMF5G04140			PMF7G04172	PMF7G06678			PMF7G02951	PMF6G01719
PMF5G02558	PMF7G01831		PMF5G04158			PMF7G04177	PMF7G06706			PMF7G02954	PMF6G01720
PMF5G02562	PMF7G01832		PMF5G04160			PMF7G04204	PMF7G06707			PMF7G02956	PMF6G01804
PMF5G02563	PMF7G01874		PMF5G04169			PMF7G04259	PMF7G06708			PMF7G02957	PMF6G01864
PMF5G02595	PMF7G01875		PMF5G04181			PMF7G04310	PMF7G06709			PMF7G02959	PMF6G01865
PMF5G02638	PMF7G01881		PMF5G04183			PMF7G04331	PMF7G06744			PMF7G02960	PMF6G01901
PMF5G02644	PMF7G01911		PMF5G04270			PMF7G04386	PMF7G06946			PMF7G02961	PMF6G01915
PMF5G02655	PMF7G01921		PMF5G04284			PMF7G04409	PMF7G06971			PMF7G02978	PMF6G02016
PMF5G02711	PMF7G01927		PMF5G04316			PMF7G04464	PMF7G06979			PMF7G02987	PMF6G02018
PMF5G02718	PMF7G01928		PMF5G04335			PMF7G04502	PMF7G07085			PMF7G02992	PMF6G02067
PMF5G02743	PMF7G01947		PMF5G04343			PMF7G04511	PMF7G07126			PMF7G03046	PMF6G02068
PMF5G02747	PMF7G01952		PMF5G04353			PMF7G04531	PMF7G07129			PMF7G03055	PMF6G02088
PMF5G02750	PMF7G01953		PMF5G04359			PMF7G04567	PMF7G07168			PMF7G03056	PMF6G02111
PMF5G02771	PMF7G01982		PMF5G04376			PMF7G04624	PMF7G07228			PMF7G03057	PMF6G02141
PMF5G02829	PMF7G02046		PMF5G04388			PMF7G04642	PMF7G07231			PMF7G03107	PMF6G02156
PMF5G02836	PMF7G02058		PMF5G04447			PMF7G04786	PMF7G07289			PMF7G03108	PMF6G02168
PMF5G02840	PMF7G02091		PMF5G04450			PMF7G04842	PMF7G07300			PMF7G03161	PMF6G02270
PMF5G02875	PMF7G02105		PMF5G04465			PMF7G04922	PMF7G07351			PMF7G03212	PMF6G02283
PMF5G02956	PMF7G02299		PMF5G04479			PMF7G04963				PMF7G03220	PMF6G02478
PMF5G02963	PMF7G02342		PMF5G04496			PMF7G04978				PMF7G03226	PMF6G02564
PMF5G02964	PMF7G02350		PMF5G04503			PMF7G04989				PMF7G03266	PMF6G02586
PMF5G02975	PMF7G02356		PMF5G04506			PMF7G05146				PMF7G03344	PMF6G02626
PMF5G02993	PMF7G02486		PMF5G04508			PMF7G05198				PMF7G03403	PMF6G02691
PMF5G02996	PMF7G02509		PMF5G04536			PMF7G05212				PMF7G03430	PMF6G02755
PMF5G03006	PMF7G02530		PMF5G04551			PMF7G05235				PMF7G03433	PMF6G02761
PMF5G03018	PMF7G02550		PMF5G04553			PMF7G05240				PMF7G03487	PMF6G02811
PMF5G03061	PMF7G02620		PMF5G04590			PMF7G05264				PMF7G03488	PMF6G02858
PMF5G03095	PMF7G02628		PMF5G04592			PMF7G05300				PMF7G03532	PMF6G02935
PMF5G03106	PMF7G02630		PMF5G04759			PMF7G05303				PMF7G03632	PMF6G02939
PMF5G03132	PMF7G02634		PMF5G04823			PMF7G05306				PMF7G03663	PMF6G02966
PMF5G03154	PMF7G02651		PMF5G04938			PMF7G05327				PMF7G03701	PMF6G03027
PMF5G03165	PMF7G02663		PMF5G05295			PMF7G05411				PMF7G03721	PMF6G03049
PMF5G03209	PMF7G02670		PMF5G05304			PMF7G05422				PMF7G03722	PMF6G03057
PMF5G03212	PMF7G02723		PMF5G05305			PMF7G05423				PMF7G03748	PMF6G03076
PMF5G03214	PMF7G02828		PMF5G05315			PMF7G05424				PMF7G03751	PMF6G03087
PMF5G03267	PMF7G02846		PMF5G05316			PMF7G05442				PMF7G03765	PMF6G03113
PMF5G03292	PMF7G02874		PMF5G05403			PMF7G05456				PMF7G03788	PMF6G03265
PMF5G03346	PMF7G02968		PMF5G05408			PMF7G05489				PMF7G03826	PMF6G03280
PMF5G03371	PMF7G03027		PMF5G05427			PMF7G05499				PMF7G03888	PMF6G03314
PMF5G03537	PMF7G03064		PMF5G05608			PMF7G05509				PMF7G03895	PMF6G03333
PMF5G03543	PMF7G03080		PMF5G05626			PMF7G05567				PMF7G03901	PMF6G03350
PMF5G03579	PMF7G03169		PMF5G05716			PMF7G05588				PMF7G03902	PMF6G03351
PMF5G03581	PMF7G03200		PMF5G05720			PMF7G05605				PMF7G03903	PMF6G03363
PMF5G03597	PMF7G03217		PMF5G05738			PMF7G05686				PMF7G03912	PMF6G03371
PMF5G03618	PMF7G03265		PMF5G05740			PMF7G05886				PMF7G03964	PMF6G03418
PMF5G03657	PMF7G03283		PMF5G05774			PMF7G05984				PMF7G03965	PMF6G03426
PMF5G03695	PMF7G03301		PMF5G05776			PMF7G06041				PMF7G03982	PMF6G03445
PMF5G03700	PMF7G03337		PMF5G05821			PMF7G06185				PMF7G03992	PMF6G03449
PMF5G03701	PMF7G03342		PMF5G05826			PMF7G06203				PMF7G03995	PMF6G03453
PMF5G03708	PMF7G03343		PMF5G05830			PMF7G06321				PMF7G04029	PMF6G03455
PMF5G03801	PMF7G03356		PMF5G05844			PMF7G06364				PMF7G04052	PMF6G03466
PMF5G03821	PMF7G03438		PMF5G05853			PMF7G06366				PMF7G04073	PMF6G03492
PMF5G03860	PMF7G03449		PMF5G05890			PMF7G06431				PMF7G04103	PMF6G03532
PMF5G03865	PMF7G03480		PMF5G05896			PMF7G06435				PMF7G04116	PMF6G03537
PMF5G03886	PMF7G03484		PMF5G05897			PMF7G06445				PMF7G04125	PMF6G03646
PMF5G03898	PMF7G03563		PMF5G05908			PMF7G06580				PMF7G04163	PMF6G03665
PMF5G03943	PMF7G03589		PMF5G05910			PMF7G06600				PMF7G04250	PMF6G03686
PMF5G03948	PMF7G03590		PMF5G05912			PMF7G06602				PMF7G04291	PMF6G03696
PMF5G03961	PMF7G03634		PMF5G05923			PMF7G06608				PMF7G04344	PMF6G03727
PMF5G03963	PMF7G03702		PMF6G00041			PMF7G06625				PMF7G04461	PMF6G03746
PMF5G03970	PMF7G03703		PMF6G00043			PMF7G06675				PMF7G04466	PMF6G03797
PMF5G04010	PMF7G03738		PMF6G00072			PMF7G06738				PMF7G04516	PMF6G03842
PMF5G04012	PMF7G03890		PMF6G00083			PMF7G06766				PMF7G04844	PMF6G03844
PMF5G04016	PMF7G03909		PMF6G00107			PMF7G06806				PMF7G05000	PMF6G03856
PMF5G04042	PMF7G03971		PMF6G00127			PMF7G06957				PMF7G05135	PMF6G03862
PMF5G04044	PMF7G03983		PMF6G00138			PMF7G07079				PMF7G05144	PMF6G03869
PMF5G04095	PMF7G04024		PMF6G00148			PMF7G07081				PMF7G05180	PMF6G03891
PMF5G04096	PMF7G04090		PMF6G00157			PMF7G07162				PMF7G05203	PMF6G03910
PMF5G04149	PMF7G04148		PMF6G00168			PMF7G07165				PMF7G05314	PMF6G03914
PMF5G04189	PMF7G04301		PMF6G00170			PMF7G07237				PMF7G05322	PMF6G03915
PMF5G04192	PMF7G04316		PMF6G00178			PMF7G07459				PMF7G05344	PMF6G03946
PMF5G04193	PMF7G04317		PMF6G00186			PMF7G07488				PMF7G05478	PMF6G03947
PMF5G04194	PMF7G04318		PMF6G00190							PMF7G05485	PMF6G04003
PMF5G04226	PMF7G04323		PMF6G00191							PMF7G05537	PMF6G04021
PMF5G04263	PMF7G04532		PMF6G00197							PMF7G05606	PMF6G04052
PMF5G04268	PMF7G04619		PMF6G00200							PMF7G05617	PMF6G04058
PMF5G04321	PMF7G04700		PMF6G00210							PMF7G05626	PMF6G04075
PMF5G04325	PMF7G04732		PMF6G00228							PMF7G05695	PMF6G04096
PMF5G04328	PMF7G04792		PMF6G00250							PMF7G05705	PMF6G04112
PMF5G04336	PMF7G04832		PMF6G00289							PMF7G05714	PMF6G04146
PMF5G04370	PMF7G04839		PMF6G00321							PMF7G05715	PMF6G04200
PMF5G04396	PMF7G04840		PMF6G00354							PMF7G05968	PMF6G04219
PMF5G04445	PMF7G04894		PMF6G00363							PMF7G06249	PMF6G04243
PMF5G04449	PMF7G04956		PMF6G00366							PMF7G06250	PMF6G04244
PMF5G04495	PMF7G05089		PMF6G00375							PMF7G06251	PMF6G04322
PMF5G04499	PMF7G05195		PMF6G00405							PMF7G06270	PMF6G04439
PMF5G04538	PMF7G05233		PMF6G00429							PMF7G06426	PMF6G04443
PMF5G04563	PMF7G05288		PMF6G00458							PMF7G06487	PMF6G04448
PMF5G04580	PMF7G05308		PMF6G00484							PMF7G06493	PMF6G04455
PMF5G04756	PMF7G05368		PMF6G00547							PMF7G06554	PMF6G04461
PMF5G04786	PMF7G05415		PMF6G00549							PMF7G06645	PMF6G04566
PMF5G04800	PMF7G05466		PMF6G00551							PMF7G06666	PMF6G04580
PMF5G04829	PMF7G05484		PMF6G00572							PMF7G06716	PMF6G04685
PMF5G04833	PMF7G05495		PMF6G00574							PMF7G06737	PMF6G04709
PMF5G04834	PMF7G05566		PMF6G00579							PMF7G06775	PMF6G04710
PMF5G04852	PMF7G05571		PMF6G00590							PMF7G06823	PMF6G04718
PMF5G04901	PMF7G05578		PMF6G00652							PMF7G06824	PMF6G04728
PMF5G05120	PMF7G05670		PMF6G00674							PMF7G06945	PMF6G04734
PMF5G05172	PMF7G05751		PMF6G00686							PMF7G06951	PMF6G04831
PMF5G05253	PMF7G05844		PMF6G00697							PMF7G06952	PMF6G04862
PMF5G05261	PMF7G05904		PMF6G00703							PMF7G06954	PMF6G04908
PMF5G05286	PMF7G05961		PMF6G00715							PMF7G07055	PMF6G04952
PMF5G05421	PMF7G05981		PMF6G00716							PMF7G07073	PMF6G04962
PMF5G05439	PMF7G06122		PMF6G00724							PMF7G07075	PMF6G04996
PMF5G05459	PMF7G06134		PMF6G00745							PMF7G07101	PMF6G04998
PMF5G05460	PMF7G06135		PMF6G00776							PMF7G07133	PMF6G04999
PMF5G05481	PMF7G06160		PMF6G00867							PMF7G07175	PMF6G05030
PMF5G05551	PMF7G06254		PMF6G00879							PMF7G07279	PMF6G05057
PMF5G05580	PMF7G06367		PMF6G00880							PMF7G07318	PMF6G05145
PMF5G05610	PMF7G06498		PMF6G00882							PMF7G07350	PMF6G05146
PMF5G05615	PMF7G06617		PMF6G00948							PMF7G07501	PMF6G05161
PMF5G05652	PMF7G06715		PMF6G00962							PMF7G07504	PMF6G05170
PMF5G05711	PMF7G06856		PMF6G00968								PMF6G05214
PMF5G05721	PMF7G06861		PMF6G01027								PMF6G05255
PMF5G05729	PMF7G06878		PMF6G01048								PMF6G05262
PMF5G05730	PMF7G06881		PMF6G01049								PMF6G05281
PMF5G05731	PMF7G06921		PMF6G01070								PMF6G05296
PMF5G05737	PMF7G06929		PMF6G01079								PMF6G05297
PMF5G05739	PMF7G06986		PMF6G01114								PMF6G05305
PMF5G05742	PMF7G07112		PMF6G01121								PMF6G05355
PMF5G05775	PMF7G07128		PMF6G01149								PMF6G05359
PMF5G05787	PMF7G07134		PMF6G01192								PMF6G05392
PMF5G05800	PMF7G07156		PMF6G01193								PMF6G05394
PMF5G05812	PMF7G07204		PMF6G01197								PMF6G05399
PMF5G05813	PMF7G07374		PMF6G01210								PMF6G05468
PMF5G05814	PMF7G07477		PMF6G01216								PMF6G05474
PMF5G05831			PMF6G01281								PMF6G05560
PMF5G05832			PMF6G01356								PMF6G05575
PMF5G05838			PMF6G01386								PMF6G05585
PMF5G05841			PMF6G01412								PMF6G05591
PMF5G05883			PMF6G01435								PMF6G05594
PMF5G05884			PMF6G01445								PMF6G05605
PMF5G05892			PMF6G01481								PMF6G05632
PMF5G05894			PMF6G01497								PMF6G05634
PMF5G05904			PMF6G01527								PMF6G05637
PMF5G05914			PMF6G01535								PMF6G05643
PMF5G05921			PMF6G01568								PMF6G05687
PMF6G00026			PMF6G01622								PMF6G05723
PMF6G00029			PMF6G01639								PMF6G05728
PMF6G00031			PMF6G01641								PMF6G05734
PMF6G00039			PMF6G01646								PMF6G05764
PMF6G00071			PMF6G01648								PMF6G05770
PMF6G00094			PMF6G01660								PMF6G05772
PMF6G00102			PMF6G01664								PMF6G05820
PMF6G00111			PMF6G01671								PMF6G05873
PMF6G00120			PMF6G01675								PMF6G05896
PMF6G00121			PMF6G01676								PMF6G05943
PMF6G00123			PMF6G01743								PMF6G05944
PMF6G00128			PMF6G01802								PMF6G05945
PMF6G00134			PMF6G01806								PMF6G05953
PMF6G00169			PMF6G01814								PMF6G06048
PMF6G00177			PMF6G01816								PMF6G06059
PMF6G00268			PMF6G01860								PMF6G06062
PMF6G00272			PMF6G01863								PMF6G06189
PMF6G00276			PMF6G01866								PMF6G06249
PMF6G00277			PMF6G01867								PMF6G06267
PMF6G00279			PMF6G01896								PMF6G06304
PMF6G00280			PMF6G01912								PMF6G06307
PMF6G00282			PMF6G01945								PMF6G06342
PMF6G00285			PMF6G01951								PMF6G06348
PMF6G00297			PMF6G02051								PMF6G06365
PMF6G00309			PMF6G02081								PMF6G06403
PMF6G00313			PMF6G02100								PMF6G06414
PMF6G00317			PMF6G02123								PMF6G06415
PMF6G00320			PMF6G02200								PMF6G06437
PMF6G00322			PMF6G02324								PMF6G06499
PMF6G00323			PMF6G02498								PMF6G06511
PMF6G00324			PMF6G02654								PMF6G06513
PMF6G00339			PMF6G02710								PMF6G06534
PMF6G00342			PMF6G02711								PMF6G06538
PMF6G00379			PMF6G02864								PMF6G06587
PMF6G00390			PMF6G02932								PMF6G06599
PMF6G00424			PMF6G02942								PMF6G06611
PMF6G00463			PMF6G03046								PMF6G06613
PMF6G00487			PMF6G03133								PMF6G06615
PMF6G00497			PMF6G03181								PMF6G06616
PMF6G00501			PMF6G03227								PMF6G06620
PMF6G00514			PMF6G03297								PMF6G06638
PMF6G00539			PMF6G03367								PMF6G06650
PMF6G00544			PMF6G03382								PMF6G06651
PMF6G00591			PMF6G03403								PMF6G06657
PMF6G00637			PMF6G03405								PMF6G06700
PMF6G00657			PMF6G03407								PMF6G06711
PMF6G00659			PMF6G03458								PMF6G06744
PMF6G00660			PMF6G03464								PMF6G06745
PMF6G00706			PMF6G03511								PMF6G06771
PMF6G00711			PMF6G03516								PMF6G06776
PMF6G00713			PMF6G03525								PMF6G06799
PMF6G00733			PMF6G03531								PMF6G06802
PMF6G00734			PMF6G03533								PMF6G06837
PMF6G00778			PMF6G03539								PMF6G06848
PMF6G00779			PMF6G03543								PMF6G06885
PMF6G00852			PMF6G03559								PMF6G06887
PMF6G00899			PMF6G03567								PMF6G06918
PMF6G00900			PMF6G03569								PMF6G06921
PMF6G00943			PMF6G03676								PMF6G06934
PMF6G00963			PMF6G03693								PMF6G06938
PMF6G00964			PMF6G03757								PMF6G06946
PMF6G00975			PMF6G03778								PMF6G06952
PMF6G00997			PMF6G03792								PMF6G06973
PMF6G01005			PMF6G03796								PMF6G06976
PMF6G01028			PMF6G03829								PMF6G07021
PMF6G01047			PMF6G03830								PMF6G07066
PMF6G01050			PMF6G03867								PMF6G07107
PMF6G01051			PMF6G03906								PMF6G07111
PMF6G01118			PMF6G03913								PMF6G07183
PMF6G01123			PMF6G03926								PMF6G07197
PMF6G01144			PMF6G03935								PMF6G07221
PMF6G01175			PMF6G03945								PMF7G00013
PMF6G01194			PMF6G03955								PMF7G00063
PMF6G01199			PMF6G03956								PMF7G00229
PMF6G01201			PMF6G03994								PMF7G00237
PMF6G01212			PMF6G04004								PMF7G00276
PMF6G01227			PMF6G04008								PMF7G00304
PMF6G01246			PMF6G04009								PMF7G00335
PMF6G01269			PMF6G04081								PMF7G00336
PMF6G01279			PMF6G04090								PMF7G00343
PMF6G01297			PMF6G04113								PMF7G00358
PMF6G01321			PMF6G04233								PMF7G00361
PMF6G01332			PMF6G04237								PMF7G00376
PMF6G01348			PMF6G04240								PMF7G00390
PMF6G01366			PMF6G04250								PMF7G00391
PMF6G01371			PMF6G04307								PMF7G00393
PMF6G01413			PMF6G04352								PMF7G00449
PMF6G01415			PMF6G04376								PMF7G00450
PMF6G01417			PMF6G04431								PMF7G00499
PMF6G01432			PMF6G04506								PMF7G00506
PMF6G01444			PMF6G04539								PMF7G00510
PMF6G01457			PMF6G04577								PMF7G00518
PMF6G01484			PMF6G04598								PMF7G00539
PMF6G01487			PMF6G04613								PMF7G00557
PMF6G01508			PMF6G04697								PMF7G00597
PMF6G01512			PMF6G04701								PMF7G00606
PMF6G01538			PMF6G04706								PMF7G00613
PMF6G01543			PMF6G04738								PMF7G00643
PMF6G01545			PMF6G04742								PMF7G00644
PMF6G01571			PMF6G04770								PMF7G00683
PMF6G01594			PMF6G04776								PMF7G00706
PMF6G01625			PMF6G04796								PMF7G00735
PMF6G01626			PMF6G04798								PMF7G00785
PMF6G01727			PMF6G04806								PMF7G00822
PMF6G01768			PMF6G04830								PMF7G00849
PMF6G01819			PMF6G04978								PMF7G00926
PMF6G01820			PMF6G04986								PMF7G00955
PMF6G01826			PMF6G04994								PMF7G00962
PMF6G01828			PMF6G04995								PMF7G00969
PMF6G01839			PMF6G05020								PMF7G00980
PMF6G01841			PMF6G05024								PMF7G00987
PMF6G01853			PMF6G05073								PMF7G01029
PMF6G01858			PMF6G05135								PMF7G01035
PMF6G01859			PMF6G05162								PMF7G01118
PMF6G01893			PMF6G05163								PMF7G01121
PMF6G01902			PMF6G05189								PMF7G01144
PMF6G01910			PMF6G05192								PMF7G01198
PMF6G01911			PMF6G05201								PMF7G01205
PMF6G01924			PMF6G05231								PMF7G01242
PMF6G01953			PMF6G05345								PMF7G01246
PMF6G01959			PMF6G05388								PMF7G01250
PMF6G01990			PMF6G05400								PMF7G01280
PMF6G02065			PMF6G05448								PMF7G01299
PMF6G02070			PMF6G05472								PMF7G01378
PMF6G02078			PMF6G05475								PMF7G01379
PMF6G02108			PMF6G05485								PMF7G01389
PMF6G02122			PMF6G05496								PMF7G01407
PMF6G02130			PMF6G05510								PMF7G01410
PMF6G02140			PMF6G05521								PMF7G01462
PMF6G02157			PMF6G05527								PMF7G01526
PMF6G02250			PMF6G05533								PMF7G01541
PMF6G02588			PMF6G05545								PMF7G01590
PMF6G02620			PMF6G05574								PMF7G01609
PMF6G02857			PMF6G05576								PMF7G01626
PMF6G02922			PMF6G05579								PMF7G01633
PMF6G02950			PMF6G05599								PMF7G01643
PMF6G02961			PMF6G05638								PMF7G01651
PMF6G03009			PMF6G05692								PMF7G01659
PMF6G03036			PMF6G05708								PMF7G01702
PMF6G03043			PMF6G05721								PMF7G01712
PMF6G03106			PMF6G05746								PMF7G01791
PMF6G03136			PMF6G05751								PMF7G01793
PMF6G03160			PMF6G05752								PMF7G01800
PMF6G03184			PMF6G05801								PMF7G01803
PMF6G03319			PMF6G05867								PMF7G01843
PMF6G03366			PMF6G05868								PMF7G01872
PMF6G03390			PMF6G05907								PMF7G01890
PMF6G03444			PMF6G05914								PMF7G01945
PMF6G03550			PMF6G05957								PMF7G01967
PMF6G03611			PMF6G05961								PMF7G01985
PMF6G03634			PMF6G06021								PMF7G01986
PMF6G03645			PMF6G06023								PMF7G02004
PMF6G03648			PMF6G06077								PMF7G02229
PMF6G03800			PMF6G06090								PMF7G02340
PMF6G03861			PMF6G06105								PMF7G02346
PMF6G03863			PMF6G06122								PMF7G02349
PMF6G03893			PMF6G06142								PMF7G02362
PMF6G03911			PMF6G06143								PMF7G02372
PMF6G03934			PMF6G06144								PMF7G02385
PMF6G03939			PMF6G06147								PMF7G02398
PMF6G03940			PMF6G06150								PMF7G02427
PMF6G03960			PMF6G06155								PMF7G02524
PMF6G03961			PMF6G06188								PMF7G02532
PMF6G04066			PMF6G06252								PMF7G02543
PMF6G04264			PMF6G06289								PMF7G02544
PMF6G04319			PMF6G06298								PMF7G02556
PMF6G04327			PMF6G06302								PMF7G02557
PMF6G04380			PMF6G06329								PMF7G02575
PMF6G04384			PMF6G06349								PMF7G02611
PMF6G04387			PMF6G06361								PMF7G02631
PMF6G04489			PMF6G06423								PMF7G02650
PMF6G04494			PMF6G06436								PMF7G02653
PMF6G04519			PMF6G06452								PMF7G02661
PMF6G04538			PMF6G06504								PMF7G02672
PMF6G04544			PMF6G06514								PMF7G02690
PMF6G04547			PMF6G06533								PMF7G02691
PMF6G04553			PMF6G06567								PMF7G02705
PMF6G04590			PMF6G06576								PMF7G02740
PMF6G04601			PMF6G06585								PMF7G02807
PMF6G04620			PMF6G06590								PMF7G02942
PMF6G04700			PMF6G06658								PMF7G02953
PMF6G04741			PMF6G06702								PMF7G03071
PMF6G04766			PMF6G06747								PMF7G03079
PMF6G04807			PMF6G06767								PMF7G03128
PMF6G04847			PMF6G06793								PMF7G03155
PMF6G04855			PMF6G06794								PMF7G03184
PMF6G04870			PMF6G06808								PMF7G03216
PMF6G04877			PMF6G06810								PMF7G03304
PMF6G04956			PMF6G06813								PMF7G03310
PMF6G04983			PMF6G06819								PMF7G03348
PMF6G05001			PMF6G06826								PMF7G03359
PMF6G05074			PMF6G06831								PMF7G03504
PMF6G05089			PMF6G06834								PMF7G03507
PMF6G05108			PMF6G06835								PMF7G03520
PMF6G05124			PMF6G06838								PMF7G03529
PMF6G05155			PMF6G06839								PMF7G03536
PMF6G05166			PMF6G06843								PMF7G03549
PMF6G05186			PMF6G06857								PMF7G03591
PMF6G05199			PMF6G06897								PMF7G03662
PMF6G05202			PMF6G06898								PMF7G03667
PMF6G05206			PMF6G06904								PMF7G03682
PMF6G05218			PMF6G06936								PMF7G03724
PMF6G05223			PMF6G06957								PMF7G03750
PMF6G05252			PMF6G06983								PMF7G03757
PMF6G05289			PMF6G06992								PMF7G03786
PMF6G05298			PMF6G06994								PMF7G03837
PMF6G05323			PMF6G07003								PMF7G03882
PMF6G05336			PMF6G07004								PMF7G03883
PMF6G05354			PMF6G07017								PMF7G03936
PMF6G05356			PMF6G07018								PMF7G03948
PMF6G05393			PMF6G07059								PMF7G03973
PMF6G05404			PMF6G07085								PMF7G04000
PMF6G05429			PMF6G07106								PMF7G04075
PMF6G05432			PMF6G07124								PMF7G04082
PMF6G05440			PMF6G07130								PMF7G04145
PMF6G05462			PMF6G07148								PMF7G04149
PMF6G05479			PMF6G07164								PMF7G04154
PMF6G05481			PMF6G07193								PMF7G04158
PMF6G05483			PMF6G07196								PMF7G04170
PMF6G05518			PMF6G07229								PMF7G04210
PMF6G05522			PMF6G07235								PMF7G04240
PMF6G05526			PMF7G00012								PMF7G04377
PMF6G05528			PMF7G00029								PMF7G04462
PMF6G05552			PMF7G00030								PMF7G04467
PMF6G05559			PMF7G00057								PMF7G04487
PMF6G05565			PMF7G00098								PMF7G04492
PMF6G05597			PMF7G00145								PMF7G04494
PMF6G05601			PMF7G00150								PMF7G04522
PMF6G05609			PMF7G00155								PMF7G04527
PMF6G05615			PMF7G00181								PMF7G04539
PMF6G05623			PMF7G00183								PMF7G04541
PMF6G05625			PMF7G00216								PMF7G04542
PMF6G05644			PMF7G00221								PMF7G04555
PMF6G05704			PMF7G00222								PMF7G04574
PMF6G05706			PMF7G00226								PMF7G04601
PMF6G05716			PMF7G00257								PMF7G04629
PMF6G05753			PMF7G00296								PMF7G04674
PMF6G05759			PMF7G00329								PMF7G04678
PMF6G05760			PMF7G00381								PMF7G04704
PMF6G05798			PMF7G00395								PMF7G04714
PMF6G05822			PMF7G00412								PMF7G04721
PMF6G05879			PMF7G00417								PMF7G04749
PMF6G05950			PMF7G00435								PMF7G04819
PMF6G05991			PMF7G00453								PMF7G04834
PMF6G05992			PMF7G00489								PMF7G04871
PMF6G06005			PMF7G00497								PMF7G04891
PMF6G06019			PMF7G00548								PMF7G04899
PMF6G06020			PMF7G00551								PMF7G04902
PMF6G06026			PMF7G00552								PMF7G04913
PMF6G06038			PMF7G00558								PMF7G04938
PMF6G06049			PMF7G00574								PMF7G04939
PMF6G06060			PMF7G00591								PMF7G04940
PMF6G06092			PMF7G00592								PMF7G04958
PMF6G06098			PMF7G00599								PMF7G04965
PMF6G06111			PMF7G00601								PMF7G04973
PMF6G06123			PMF7G00654								PMF7G05027
PMF6G06124			PMF7G00663								PMF7G05080
PMF6G06129			PMF7G00684								PMF7G05111
PMF6G06159			PMF7G00703								PMF7G05137
PMF6G06160			PMF7G00708								PMF7G05230
PMF6G06167			PMF7G00716								PMF7G05232
PMF6G06171			PMF7G00719								PMF7G05237
PMF6G06194			PMF7G00720								PMF7G05251
PMF6G06214			PMF7G00723								PMF7G05262
PMF6G06239			PMF7G00724								PMF7G05287
PMF6G06253			PMF7G00739								PMF7G05309
PMF6G06275			PMF7G00757								PMF7G05369
PMF6G06287			PMF7G00760								PMF7G05389
PMF6G06293			PMF7G00767								PMF7G05392
PMF6G06301			PMF7G00771								PMF7G05393
PMF6G06320			PMF7G00772								PMF7G05396
PMF6G06370			PMF7G00783								PMF7G05504
PMF6G06382			PMF7G00816								PMF7G05513
PMF6G06391			PMF7G00817								PMF7G05553
PMF6G06460			PMF7G00827								PMF7G05556
PMF6G06485			PMF7G00878								PMF7G05569
PMF6G06496			PMF7G00879								PMF7G05599
PMF6G06506			PMF7G00891								PMF7G05604
PMF6G06515			PMF7G00895								PMF7G05629
PMF6G06570			PMF7G00914								PMF7G05630
PMF6G06572			PMF7G00965								PMF7G05699
PMF6G06618			PMF7G00972								PMF7G05740
PMF6G06632			PMF7G00982								PMF7G05760
PMF6G06637			PMF7G01011								PMF7G05764
PMF6G06649			PMF7G01037								PMF7G05862
PMF6G06667			PMF7G01091								PMF7G05902
PMF6G06670			PMF7G01105								PMF7G05952
PMF6G06723			PMF7G01127								PMF7G05953
PMF6G06746			PMF7G01143								PMF7G05979
PMF6G06749			PMF7G01162								PMF7G06131
PMF6G06759			PMF7G01167								PMF7G06167
PMF6G06827			PMF7G01194								PMF7G06206
PMF6G06829			PMF7G01235								PMF7G06213
PMF6G06830			PMF7G01236								PMF7G06224
PMF6G06844			PMF7G01241								PMF7G06248
PMF6G06886			PMF7G01244								PMF7G06260
PMF6G06899			PMF7G01245								PMF7G06267
PMF6G06912			PMF7G01274								PMF7G06387
PMF6G06930			PMF7G01278								PMF7G06390
PMF6G06933			PMF7G01292								PMF7G06495
PMF6G06944			PMF7G01303								PMF7G06497
PMF6G06956			PMF7G01398								PMF7G06555
PMF6G06958			PMF7G01401								PMF7G06581
[truncated: 333 more rows]
